# Supplementary material for: A phenotypic and genomics approach in a multi-ethnic cohort to subtype systemic lupus erythematosus
Source: Nat Commun. 2019 Aug 29;10:3902. doi: 10.1038/s41467-019-11845-y (PMC6715644; doi:10.1038/s41467-019-11845-y)
Supplement: Supplementary file 2 — Supplementary Dataset 1 [file 41467_2019_11845_MOESM2_ESM.xlsx]

## Sheet: Sheet1
CpG	F Value	P Value	FDR	CpG Gene	CpG Gene Description	CpG Position Relative to Gene	Average Methylation Beta Value				IFN Alpha- Responsive Gene	IFN Gamma- Responsive Gene	Correlation with Cluster
							clusterM	clusterS1	clusterS2	variance
cg00959259	17.4756	7.72e-08	0.00564174	PARP9	poly(ADP-ribose) polymerase family member 9 [Source:HGNC Symbol;Acc:HGNC:24118]	5'UTR	0.47585	0.290454	0.213981	0.0497764	TRUE	FALSE	0.205504
cg13452062	17.2381	9.51e-08	0.00564174	IFI44L	interferon induced protein 44 like [Source:HGNC Symbol;Acc:HGNC:17817]	5'UTR	0.531864	0.247539	0.167731	0.110801	TRUE	TRUE	0.199611
cg10778971	19.4112	1.42e-08	0.00421749	IFI27	interferon alpha inducible protein 27 [Source:HGNC Symbol;Acc:HGNC:5397]	5'UTR	0.872526	0.839662	0.811553	0.00278362	TRUE	TRUE	0.193542
cg16644494	18.1145	4.4e-08	0.00504982	ODF3B	outer dense fiber of sperm tails 3B [Source:HGNC Symbol;Acc:HGNC:34388]	TSS1500	0.790544	0.744052	0.704197	0.00557156	FALSE	FALSE	0.191169
cg22930808	15.557	4.22e-07	0.00785128	PARP9	poly(ADP-ribose) polymerase family member 9 [Source:HGNC Symbol;Acc:HGNC:24118]	5'UTR	0.557271	0.355819	0.253006	0.0687565	TRUE	FALSE	0.187744
cg22862003	18.5898	2.91e-08	0.00421749	MX1	MX dynamin like GTPase 1 [Source:HGNC Symbol;Acc:HGNC:7532]	TSS1500	0.504959	0.36308	0.299944	0.0326958	TRUE	TRUE	0.187389
cg08888522	16.9274	1.25e-07	0.00578567	IFIH1	interferon induced with helicase C domain 1 [Source:HGNC Symbol;Acc:HGNC:18873]	Body	0.829223	0.730176	0.644204	0.0271211	TRUE	TRUE	0.185902
cg08122652	15.964	2.94e-07	0.00647099	PARP9	poly(ADP-ribose) polymerase family member 9 [Source:HGNC Symbol;Acc:HGNC:24118]	5'UTR	0.668779	0.517107	0.431178	0.0447962	TRUE	FALSE	0.184639
cg24678928	15.5043	4.42e-07	0.00785128	DDX60	DExD/H-box helicase 60 [Source:HGNC Symbol;Acc:HGNC:25942]	TSS1500	0.750926	0.602226	0.512276	0.0461265	TRUE	TRUE	0.183212
cg23570810	19.7353	1.07e-08	0.00421749	IFITM1	interferon induced transmembrane protein 1 [Source:HGNC Symbol;Acc:HGNC:5412]	Body	0.549991	0.435774	0.364891	0.0266718	TRUE	FALSE	0.180654
cg22012079	15.4749	4.54e-07	0.00785128	IFI44L	interferon induced protein 44 like [Source:HGNC Symbol;Acc:HGNC:17817]	5'UTR	0.586138	0.501282	0.461916	0.0125729	TRUE	TRUE	0.179673
cg09948374	16.3102	2.16e-07	0.00614973	RABGAP1L	RAB GTPase activating protein 1 like [Source:HGNC Symbol;Acc:HGNC:24663]	5'UTR	0.663265	0.568446	0.516665	0.0173633	FALSE	FALSE	0.179022
cg07815522	15.4482	4.65e-07	0.00785128	PARP9	poly(ADP-ribose) polymerase family member 9 [Source:HGNC Symbol;Acc:HGNC:24118]	5'UTR	0.545045	0.383038	0.296157	0.0496236	TRUE	FALSE	0.178266
cg14943355	16.4013	1.99e-07	0.00614973	PARP11	poly(ADP-ribose) polymerase family member 11 [Source:HGNC Symbol;Acc:HGNC:1186]	5'UTR	0.482794	0.360231	0.278957	0.0330316	FALSE	FALSE	0.177535
cg12877361	18.793	2.43e-08	0.00421749	OAS1	2'-5'-oligoadenylate synthetase 1 [Source:HGNC Symbol;Acc:HGNC:8086]	Body	0.829551	0.865435	0.886732	0.00261381	TRUE	FALSE	0.177135
cg05696877	14.2129	1.41e-06	0.0124291	IFI44L	interferon induced protein 44 like [Source:HGNC Symbol;Acc:HGNC:17817]	5'UTR	0.471973	0.249529	0.191504	0.0718388	TRUE	TRUE	0.17703
cg03386675	15.1916	5.84e-07	0.00833999	ADAR	adenosine deaminase, RNA specific [Source:HGNC Symbol;Acc:HGNC:225]	TSS1500	0.133674	0.0895959	0.0680588	0.00404463	TRUE	TRUE	0.17673
cg03763873	12.4281	7.07e-06	0.0363891	EPSTI1	epithelial stromal interaction 1 [Source:HGNC Symbol;Acc:HGNC:16465]	Body	0.0870974	0.0573443	0.0483662	0.001412	TRUE	TRUE	0.176684
cg23831685	16.1216	2.55e-07	0.00614973	RABGAP1L	RAB GTPase activating protein 1 like [Source:HGNC Symbol;Acc:HGNC:24663]	5'UTR	0.790341	0.688861	0.616335	0.0249612	FALSE	FALSE	0.176022
cg08387293	13.9526	1.78e-06	0.0146998	AGRN	agrin [Source:HGNC Symbol;Acc:HGNC:329]	Body	0.756804	0.787691	0.802269	0.00175719	FALSE	FALSE	0.175109
cg11224765	17.3614	8.53e-08	0.00564174	ODF3B	outer dense fiber of sperm tails 3B [Source:HGNC Symbol;Acc:HGNC:34388]	TSS200	0.191587	0.137598	0.122546	0.00431405	FALSE	FALSE	0.174899
cg21549285	14.8574	7.88e-07	0.00973054	MX1	MX dynamin like GTPase 1 [Source:HGNC Symbol;Acc:HGNC:7532]	5'UTR	0.543945	0.330281	0.250329	0.0717393	TRUE	TRUE	0.17439
cg23221113	14.3685	1.22e-06	0.0116332	ODF3B	outer dense fiber of sperm tails 3B [Source:HGNC Symbol;Acc:HGNC:34388]	5'UTR	0.0804385	0.061023	0.0531412	0.000684737	FALSE	FALSE	0.17238
cg25998594	14.3915	1.2e-06	0.0116332	IRF9	interferon regulatory factor 9 [Source:HGNC Symbol;Acc:HGNC:6131]	Body	0.840915	0.780056	0.742815	0.00825759	TRUE	TRUE	0.170828
cg03607951	15.1516	6.06e-07	0.00838083	IFI44L	interferon induced protein 44 like [Source:HGNC Symbol;Acc:HGNC:17817]	TSS1500	0.364803	0.233008	0.179376	0.0286279	TRUE	TRUE	0.1706
cg07285983	14.8864	7.68e-07	0.0096284	RABGAP1L	RAB GTPase activating protein 1 like [Source:HGNC Symbol;Acc:HGNC:24663]	Body	0.733394	0.632611	0.574306	0.0214496	FALSE	FALSE	0.17045
cg01028142	13.7551	2.12e-06	0.0167063	CMPK2	cytidine/uridine monophosphate kinase 2 [Source:HGNC Symbol;Acc:HGNC:27015]	Body	0.776591	0.658455	0.577032	0.0342699	TRUE	TRUE	0.170386
cg06981309	14.2124	1.41e-06	0.0124291	PLSCR1	phospholipid scramblase 1 [Source:HGNC Symbol;Acc:HGNC:9092]	5'UTR	0.345864	0.23172	0.183922	0.0194704	TRUE	TRUE	0.170209
cg03848588	14.9548	7.22e-07	0.00934929	DDX58	DExD/H-box helicase 58 [Source:HGNC Symbol;Acc:HGNC:19102]	Body	0.905699	0.879818	0.8555	0.00225825	FALSE	TRUE	0.169645
cg17986793	17.1695	1.01e-07	0.00564174	MX1	MX dynamin like GTPase 1 [Source:HGNC Symbol;Acc:HGNC:7532]	TSS200	0.120406	0.0845223	0.0691912	0.00241517	TRUE	TRUE	0.168695
cg03038262	19.2831	1.59e-08	0.00421749	IFITM1	interferon induced transmembrane protein 1 [Source:HGNC Symbol;Acc:HGNC:5412]	3'UTR	0.486632	0.400423	0.341781	0.0174439	TRUE	FALSE	0.168587
cg07839457	16.1333	2.53e-07	0.00614973	NLRC5	NLR family CARD domain containing 5 [Source:HGNC Symbol;Acc:HGNC:29933]	TSS1500	0.338785	0.224926	0.165403	0.0269917	FALSE	TRUE	0.168056
cg00480970	12.1737	8.92e-06	0.0423638	HELZ2	helicase with zinc finger 2 [Source:HGNC Symbol;Acc:HGNC:30021]	TSS1500	0.227764	0.26547	0.280515	0.00260455	FALSE	FALSE	0.167891
cg09053843	13.7894	2.06e-06	0.0165206	HERC5	HECT and RLD domain containing E3 ubiquitin protein ligase 5 [Source:HGNC Symbol;Acc:HGNC:24368]	Body	0.257765	0.217548	0.190003	0.00368124	FALSE	FALSE	0.167433
cg13234275	16.3283	2.12e-07	0.00614973	PHRF1	PHD and ring finger domains 1 [Source:HGNC Symbol;Acc:HGNC:24351]	Body	0.943523	0.933739	0.928124	0.000229419	FALSE	FALSE	0.166696
cg01372572	15.1819	5.89e-07	0.00833999	ATP10A	ATPase phospholipid transporting 10A (putative) [Source:HGNC Symbol;Acc:HGNC:13542]	Body	0.675454	0.697067	0.709937	0.00102307	FALSE	FALSE	0.166092
cg23352030	12.6284	5.89e-06	0.0322888	PRIC285	NA	Body	0.704797	0.768648	0.806925	0.00900392	TRUE	TRUE	0.165957
cg22764925	16.1308	2.53e-07	0.00614973	GGT1	gamma-glutamyltransferase 1 [Source:HGNC Symbol;Acc:HGNC:4250]	5'UTR	0.658819	0.592957	0.546128	0.0110026	FALSE	FALSE	0.16508
cg25800166	15.3207	5.21e-07	0.00785128	OAS3	2'-5'-oligoadenylate synthetase 3 [Source:HGNC Symbol;Acc:HGNC:8088]	TSS1500	0.523717	0.472955	0.441624	0.00583309	FALSE	TRUE	0.162933
cg13304609	13.7232	2.19e-06	0.0168639	IFI44L	interferon induced protein 44 like [Source:HGNC Symbol;Acc:HGNC:17817]	TSS1500	0.839579	0.742851	0.670976	0.0277907	TRUE	TRUE	0.162911
cg12379452	15.0952	6.37e-07	0.00838083	TRIM25	tripartite motif containing 25 [Source:HGNC Symbol;Acc:HGNC:12932]	Body	0.883696	0.852228	0.819668	0.00368549	TRUE	TRUE	0.162689
cg25984164	14.0317	1.65e-06	0.0141257	RABGAP1L	RAB GTPase activating protein 1 like [Source:HGNC Symbol;Acc:HGNC:24663]	5'UTR	0.755258	0.652597	0.57825	0.0281093	FALSE	FALSE	0.162499
cg01079652	13.7779	2.08e-06	0.016528	IFI44	interferon induced protein 44 [Source:HGNC Symbol;Acc:HGNC:16938]	Body	0.841777	0.727652	0.627215	0.0441029	TRUE	TRUE	0.162336
cg05523603	16.0393	2.75e-07	0.00629708	NA	NA	NA	0.64736	0.569553	0.496688	0.0192807	FALSE	FALSE	0.16193
cg06716655	12.7695	5.18e-06	0.030151	ADAR	adenosine deaminase, RNA specific [Source:HGNC Symbol;Acc:HGNC:225]	TSS1500	0.150688	0.100138	0.0769588	0.00553847	TRUE	TRUE	0.161883
cg27456769	18.4968	3.15e-08	0.00421749	PARP11	poly(ADP-ribose) polymerase family member 11 [Source:HGNC Symbol;Acc:HGNC:1186]	Body	0.894462	0.880729	0.862113	0.000895693	FALSE	FALSE	0.161693
cg05883128	15.1317	6.17e-07	0.00838083	DDX60	DExD/H-box helicase 60 [Source:HGNC Symbol;Acc:HGNC:25942]	5'UTR	0.393	0.299396	0.249496	0.0178563	TRUE	TRUE	0.161556
cg02608002	13.7233	2.18e-06	0.0168639	BST2	bone marrow stromal cell antigen 2 [Source:HGNC Symbol;Acc:HGNC:1119]	Body	0.101278	0.0729295	0.0639324	0.00136598	TRUE	TRUE	0.160107
cg16987437	15.1904	5.92e-07	0.00833999	SP100	SP100 nuclear antigen [Source:HGNC Symbol;Acc:HGNC:11206]	Body	0.622757	0.536182	0.480531	0.0177637	FALSE	FALSE	0.159519
cg20062691	14.3042	1.29e-06	0.0120016	ISG15	ISG15 ubiquitin-like modifier [Source:HGNC Symbol;Acc:HGNC:4053]	Body	0.712621	0.645263	0.605293	0.0105657	TRUE	TRUE	0.159476
cg03590031	13.323	3.14e-06	0.0216938	PRIC285	NA	Body	0.774297	0.80683	0.818724	0.00191585	TRUE	TRUE	0.158695
cg13130398	14.2099	1.41e-06	0.0124291	RABGAP1L	RAB GTPase activating protein 1 like [Source:HGNC Symbol;Acc:HGNC:24663]	TSS1500	0.844022	0.767239	0.707903	0.0166158	FALSE	FALSE	0.158684
cg01190666	15.1087	6.29e-07	0.00838083	PRIC285	NA	5'UTR	0.502824	0.452252	0.419587	0.0061474	TRUE	TRUE	0.158447
cg13045500	12.2688	8.18e-06	0.0400257	NA	NA	NA	0.658804	0.604215	0.569034	0.00722517	FALSE	FALSE	0.15837
cg04788999	12.7727	5.17e-06	0.030151	ISG15	ISG15 ubiquitin-like modifier [Source:HGNC Symbol;Acc:HGNC:4053]	Body	0.744676	0.681375	0.648419	0.00931597	TRUE	TRUE	0.158257
cg12331471	15.402	4.84e-07	0.00785128	SP100	SP100 nuclear antigen [Source:HGNC Symbol;Acc:HGNC:11206]	ExonBnd	0.117345	0.0798443	0.0666309	0.00288506	FALSE	FALSE	0.157645
cg14293575	16.162	2.46e-07	0.00614973	USP18	ubiquitin specific peptidase 18 [Source:HGNC Symbol;Acc:HGNC:12616]	5'UTR	0.803705	0.691295	0.599425	0.0385328	TRUE	TRUE	0.157444
cg01553433	14.509	1.08e-06	0.0113741	BST2	bone marrow stromal cell antigen 2 [Source:HGNC Symbol;Acc:HGNC:1119]	Body	0.140671	0.102133	0.0886618	0.00278303	TRUE	TRUE	0.157279
cg04708790	11.312	1.96e-05	0.0746924	OAS1	2'-5'-oligoadenylate synthetase 1 [Source:HGNC Symbol;Acc:HGNC:8086]	3'UTR	0.905577	0.918442	0.922934	0.000289548	TRUE	FALSE	0.156743
cg14864167	14.5586	1.03e-06	0.0112324	PDE7A	phosphodiesterase 7A [Source:HGNC Symbol;Acc:HGNC:8791]	Body	0.571387	0.430157	0.326969	0.0514002	FALSE	FALSE	0.15664
cg12424383	17.2921	9.07e-08	0.00564174	NA	NA	NA	0.834829	0.808079	0.774799	0.00311844	FALSE	FALSE	0.156549
cg11611544	11.5216	1.62e-05	0.0640516	LMOD1	leiomodin 1 [Source:HGNC Symbol;Acc:HGNC:6647]	Body	0.779709	0.820216	0.830362	0.00265249	FALSE	FALSE	0.156409
cg24603130	11.0302	2.54e-05	0.0869216	ZCCHC2	zinc finger CCHC-type containing 2 [Source:HGNC Symbol;Acc:HGNC:22916]	Body	0.410263	0.493952	0.534656	0.0144122	FALSE	FALSE	0.156387
cg08926253	12.7743	5.16e-06	0.030151	IRF7	interferon regulatory factor 7 [Source:HGNC Symbol;Acc:HGNC:6122]	Body	0.546865	0.46423	0.405262	0.0176761	TRUE	TRUE	0.155628
cg11029522	16.6865	1.55e-07	0.00614973	HERC5	HECT and RLD domain containing E3 ubiquitin protein ligase 5 [Source:HGNC Symbol;Acc:HGNC:24368]	TSS1500	0.306526	0.270211	0.235922	0.00407375	FALSE	FALSE	0.155364
cg16427501	17.3751	8.43e-08	0.00564174	PARP10	poly(ADP-ribose) polymerase family member 10 [Source:HGNC Symbol;Acc:HGNC:25895]	Body	0.23246	0.200552	0.184859	0.00211721	FALSE	FALSE	0.155329
cg10710569	16.8245	1.37e-07	0.00578567	SP100	SP100 nuclear antigen [Source:HGNC Symbol;Acc:HGNC:11206]	Body	0.326028	0.262672	0.237574	0.00738473	FALSE	FALSE	0.155087
cg22485558	15.9461	2.98e-07	0.00647099	MX1	MX dynamin like GTPase 1 [Source:HGNC Symbol;Acc:HGNC:7532]	TSS200	0.123814	0.0947402	0.0858426	0.00144126	TRUE	TRUE	0.154547
cg12461141	13.3029	3.2e-06	0.0217331	TRIM22	tripartite motif containing 22 [Source:HGNC Symbol;Acc:HGNC:16379]	TSS1500	0.493188	0.422757	0.37989	0.0114993	FALSE	FALSE	0.154028
cg18387107	15.3382	5.13e-07	0.00785128	PARP11	poly(ADP-ribose) polymerase family member 11 [Source:HGNC Symbol;Acc:HGNC:1186]	5'UTR	0.575779	0.524505	0.489462	0.0067471	FALSE	FALSE	0.153555
cg03753191	17.1209	1.05e-07	0.00564174	EPSTI1	epithelial stromal interaction 1 [Source:HGNC Symbol;Acc:HGNC:16465]	TSS1500	0.109654	0.0822672	0.0612809	0.00257053	TRUE	TRUE	0.153338
cg05552874	14.1492	1.49e-06	0.012914	IFIT1	interferon induced protein with tetratricopeptide repeats 1 [Source:HGNC Symbol;Acc:HGNC:5407]	Body	0.48274	0.352216	0.285528	0.0337772	FALSE	TRUE	0.153176
cg12439472	11.0081	2.6e-05	0.0879351	EPSTI1	epithelial stromal interaction 1 [Source:HGNC Symbol;Acc:HGNC:16465]	Body	0.455865	0.282535	0.215803	0.0538875	TRUE	TRUE	0.153047
cg00458211	14.3593	1.23e-06	0.0116332	IFI44L	interferon induced protein 44 like [Source:HGNC Symbol;Acc:HGNC:17817]	3'UTR	0.827647	0.78638	0.760887	0.00491661	TRUE	TRUE	0.151804
cg12037516	13.2195	3.45e-06	0.0228588	IRF7	interferon regulatory factor 7 [Source:HGNC Symbol;Acc:HGNC:6122]	Body	0.930729	0.917579	0.908004	0.000470269	TRUE	TRUE	0.151694
cg07362849	15.7598	3.52e-07	0.00689194	BISPR	BST2 interferon stimulated positive regulator (non-protein coding) [Source:HGNC Symbol;Acc:HGNC:51290]	Body	0.117269	0.083141	0.0663441	0.00241702	FALSE	FALSE	0.150957
cg26312951	15.3865	4.91e-07	0.00785128	MX1	MX dynamin like GTPase 1 [Source:HGNC Symbol;Acc:HGNC:7532]	TSS200	0.283332	0.198558	0.160971	0.0141218	TRUE	TRUE	0.148716
cg23540139	14.3616	1.23e-06	0.0116332	IRF7	interferon regulatory factor 7 [Source:HGNC Symbol;Acc:HGNC:6122]	Body	0.620365	0.575502	0.544682	0.00540454	TRUE	TRUE	0.148242
cg10959651	11.6525	1.44e-05	0.0598615	RSAD2	radical S-adenosyl methionine domain containing 2 [Source:HGNC Symbol;Acc:HGNC:30908]	1stExon	0.177479	0.125906	0.102393	0.00672822	TRUE	TRUE	0.147727
cg06708931	12.5644	6.25e-06	0.033654	NA	NA	NA	0.906399	0.867279	0.8275	0.00643468	FALSE	FALSE	0.147464
cg26531432	14.2728	1.33e-06	0.0121456	RABGAP1L	RAB GTPase activating protein 1 like [Source:HGNC Symbol;Acc:HGNC:24663]	5'UTR	0.697551	0.634352	0.604846	0.00870675	FALSE	FALSE	0.147005
cg14126601	12.9653	4.34e-06	0.0269997	EIF2AK2	eukaryotic translation initiation factor 2 alpha kinase 2 [Source:HGNC Symbol;Acc:HGNC:9437]	TSS1500	0.392822	0.329915	0.321516	0.00613307	TRUE	TRUE	0.146397
cg06562969	16.3861	2.02e-07	0.00614973	EPSTI1	epithelial stromal interaction 1 [Source:HGNC Symbol;Acc:HGNC:16465]	TSS1500	0.577396	0.488026	0.434254	0.0196452	TRUE	TRUE	0.146102
cg11702942	12.3138	7.85e-06	0.0388932	LY6E	lymphocyte antigen 6 family member E [Source:HGNC Symbol;Acc:HGNC:6727]	Body	0.715747	0.671174	0.637441	0.00590528	TRUE	TRUE	0.146093
cg12828896	16.5644	1.72e-07	0.00614973	B2M	beta-2-microglobulin [Source:HGNC Symbol;Acc:HGNC:914]	Body	0.438622	0.354077	0.261372	0.0284119	TRUE	TRUE	0.14566
cg19459791	12.7739	5.16e-06	0.030151	NA	NA	NA	0.760424	0.787552	0.807353	0.00199594	FALSE	FALSE	0.145542
cg06991078	13.7123	2.21e-06	0.0168676	LRRC8A	leucine rich repeat containing 8 VRAC subunit A [Source:HGNC Symbol;Acc:HGNC:19027]	5'UTR	0.809082	0.831738	0.834699	0.000786348	FALSE	FALSE	0.145448
cg11351471	11.6505	1.44e-05	0.0598615	DDX60L	DExD/H-box 60 like [Source:HGNC Symbol;Acc:HGNC:26429]	5'UTR	0.846978	0.823904	0.804196	0.0018508	FALSE	FALSE	0.145067
cg12110437	15.8398	3.28e-07	0.00689194	LY6E	lymphocyte antigen 6 family member E [Source:HGNC Symbol;Acc:HGNC:6727]	TSS1500	0.468082	0.37312	0.322444	0.021264	TRUE	TRUE	0.14498
cg22016995	12.8018	5.03e-06	0.030151	IRF7	interferon regulatory factor 7 [Source:HGNC Symbol;Acc:HGNC:6122]	Body	0.954278	0.933645	0.916575	0.00142685	TRUE	TRUE	0.144522
cg06648848	11.9112	1.13e-05	0.0499761	DDX60	DExD/H-box helicase 60 [Source:HGNC Symbol;Acc:HGNC:25942]	TSS1500	0.930135	0.913511	0.898803	0.00110563	TRUE	TRUE	0.144004
cg03425812	16.9692	1.21e-07	0.00578567	B2M	beta-2-microglobulin [Source:HGNC Symbol;Acc:HGNC:914]	Body	0.482171	0.391557	0.296679	0.0317313	TRUE	TRUE	0.143909
cg16400320	12.2132	8.6e-06	0.0414248	NA	NA	NA	0.894495	0.86757	0.84206	0.00287653	FALSE	FALSE	0.143674
cg11829870	14.5313	1.06e-06	0.0112964	KLHDC7B	kelch domain containing 7B [Source:HGNC Symbol;Acc:HGNC:25145]	3'UTR	0.693883	0.666375	0.632572	0.00362291	FALSE	FALSE	0.143298
cg27537252	16.0986	2.61e-07	0.00614973	B2M	beta-2-microglobulin [Source:HGNC Symbol;Acc:HGNC:914]	Body	0.386001	0.298007	0.228625	0.0231057	TRUE	TRUE	0.14329
cg26505274	12.5029	6.61e-06	0.0348878	OASL	2'-5'-oligoadenylate synthetase like [Source:HGNC Symbol;Acc:HGNC:8090]	Body	0.716564	0.783848	0.814981	0.0103158	TRUE	TRUE	0.142939
cg25429619	11.1109	2.36e-05	0.0835247	RABGAP1L	RAB GTPase activating protein 1 like [Source:HGNC Symbol;Acc:HGNC:24663]	5'UTR	0.649909	0.56009	0.513021	0.0195125	FALSE	FALSE	0.140725
cg03811829	12.7099	5.47e-06	0.0307773	ISG15	ISG15 ubiquitin-like modifier [Source:HGNC Symbol;Acc:HGNC:4053]	Body	0.804895	0.754249	0.724943	0.00730066	TRUE	TRUE	0.140667
cg14392283	16.6173	1.65e-07	0.00614973	LY6E	lymphocyte antigen 6 family member E [Source:HGNC Symbol;Acc:HGNC:6727]	3'UTR	0.925013	0.895307	0.865944	0.00375759	TRUE	TRUE	0.140096
cg10771443	12.2113	8.62e-06	0.0414248	RSAD2	radical S-adenosyl methionine domain containing 2 [Source:HGNC Symbol;Acc:HGNC:30908]	Body	0.135535	0.0938721	0.0848882	0.00376256	TRUE	TRUE	0.139533
cg11211792	13.3923	2.95e-06	0.0214331	ISG15	ISG15 ubiquitin-like modifier [Source:HGNC Symbol;Acc:HGNC:4053]	Body	0.772478	0.729802	0.699934	0.00568601	TRUE	TRUE	0.138903
cg06188083	12.7489	5.28e-06	0.0305014	IFIT3	interferon induced protein with tetratricopeptide repeats 3 [Source:HGNC Symbol;Acc:HGNC:5411]	Body	0.465264	0.345191	0.289929	0.0314147	TRUE	TRUE	0.138705
cg00855901	17.1726	1.01e-07	0.00564174	IFI44L	interferon induced protein 44 like [Source:HGNC Symbol;Acc:HGNC:17817]	TSS1500	0.133055	0.103479	0.0995588	0.00161885	TRUE	TRUE	0.13859
cg13155430	12.115	9.41e-06	0.0439166	MX1	MX dynamin like GTPase 1 [Source:HGNC Symbol;Acc:HGNC:7532]	5'UTR	0.827371	0.73863	0.681725	0.0237895	TRUE	TRUE	0.1385
cg14333162	10.9041	2.86e-05	0.0924844	RSAD2	radical S-adenosyl methionine domain containing 2 [Source:HGNC Symbol;Acc:HGNC:30908]	TSS1500	0.698032	0.647153	0.602218	0.00915017	TRUE	TRUE	0.138436
cg06376949	10.9594	2.72e-05	0.0907809	IFIT5	interferon induced protein with tetratricopeptide repeats 5 [Source:HGNC Symbol;Acc:HGNC:13328]	TSS1500	0.255122	0.21025	0.177319	0.00630207	FALSE	FALSE	0.138348
cg24103563	14.3746	1.22e-06	0.0116332	TRIM34	tripartite motif containing 34 [Source:HGNC Symbol;Acc:HGNC:10063]	TSS1500	0.852015	0.815451	0.774238	0.00590607	FALSE	FALSE	0.138286
cg14595557	11.9058	1.14e-05	0.0499761	CMPK2	cytidine/uridine monophosphate kinase 2 [Source:HGNC Symbol;Acc:HGNC:27015]	TSS1500	0.340464	0.280427	0.245694	0.00876504	TRUE	TRUE	0.138123
cg11791770	13.0253	4.11e-06	0.0259688	PHRF1	PHD and ring finger domains 1 [Source:HGNC Symbol;Acc:HGNC:24351]	3'UTR	0.902367	0.896839	0.894262	7.09e-05	FALSE	FALSE	0.138111
cg08761339	16.1274	2.54e-07	0.00614973	IFI27	interferon alpha inducible protein 27 [Source:HGNC Symbol;Acc:HGNC:5397]	TSS1500	0.933581	0.92718	0.921341	0.000162883	TRUE	TRUE	0.137348
cg06033320	13.3659	3.02e-06	0.0214372	PDE7A	phosphodiesterase 7A [Source:HGNC Symbol;Acc:HGNC:8791]	Body	0.618129	0.519046	0.437094	0.0320179	FALSE	FALSE	0.136932
cg15065340	13.3858	2.96e-06	0.0214331	TNK2	tyrosine kinase non receptor 2 [Source:HGNC Symbol;Acc:HGNC:19297]	5'UTR	0.623487	0.554594	0.499188	0.0152431	FALSE	FALSE	0.136877
cg17980508	16.4708	1.87e-07	0.00614973	IFI44L	interferon induced protein 44 like [Source:HGNC Symbol;Acc:HGNC:17817]	TSS1500	0.186108	0.135346	0.118307	0.00523278	TRUE	TRUE	0.136224
cg01948202	11.815	1.24e-05	0.0530775	PARP14	poly(ADP-ribose) polymerase family member 14 [Source:HGNC Symbol;Acc:HGNC:29232]	Body	0.310032	0.236306	0.198929	0.0119606	TRUE	TRUE	0.134552
cg11251971	12.0041	1.04e-05	0.0472265	CYSTM1	cysteine rich transmembrane module containing 1 [Source:HGNC Symbol;Acc:HGNC:30239]	Body	0.56099	0.518261	0.482991	0.00619512	FALSE	FALSE	0.134512
cg04268125	12.6495	5.78e-06	0.0320041	ADAR	adenosine deaminase, RNA specific [Source:HGNC Symbol;Acc:HGNC:225]	TSS1500	0.486915	0.399661	0.327284	0.0267731	TRUE	TRUE	0.133173
cg14617454	11.0458	2.51e-05	0.0867703	ANKRD45	ankyrin repeat domain 45 [Source:HGNC Symbol;Acc:HGNC:24786]	TSS1500	0.920564	0.888901	0.862218	0.00489633	FALSE	FALSE	0.133093
cg15231741	12.5038	6.6e-06	0.0348878	TRIM34	tripartite motif containing 34 [Source:HGNC Symbol;Acc:HGNC:10063]	TSS1500	0.918895	0.911289	0.90335	0.000252349	FALSE	FALSE	0.132295
cg21995613	12.1333	9.26e-06	0.0434438	NA	NA	NA	0.721777	0.654028	0.610797	0.0134305	FALSE	FALSE	0.131421
cg17114584	12.3869	7.34e-06	0.0370691	IRF7	interferon regulatory factor 7 [Source:HGNC Symbol;Acc:HGNC:6122]	Body	0.513326	0.45132	0.39911	0.0136654	TRUE	TRUE	0.130852
cg06085204	11.7625	1.3e-05	0.0548752	XAF1	XIAP associated factor 1 [Source:HGNC Symbol;Acc:HGNC:30932]	5'UTR	0.0983628	0.0718885	0.0675809	0.00116341	FALSE	TRUE	0.130764
cg13100600	13.4314	2.84e-06	0.0209457	AGRN	agrin [Source:HGNC Symbol;Acc:HGNC:329]	Body	0.471373	0.513996	0.550343	0.00646694	FALSE	FALSE	0.13023
cg04927537	12.5447	6.36e-06	0.0340328	LGALS3BP	galectin 3 binding protein [Source:HGNC Symbol;Acc:HGNC:6564]	TSS200	0.430269	0.369728	0.3284	0.0110915	TRUE	TRUE	0.129682
cg01971407	14.7014	9.06e-07	0.0103903	IFITM1	interferon induced transmembrane protein 1 [Source:HGNC Symbol;Acc:HGNC:5412]	TSS1500	0.441265	0.401129	0.371632	0.00518541	TRUE	FALSE	0.129213
cg19188021	11.3003	1.98e-05	0.0751417	ODF3B	outer dense fiber of sperm tails 3B [Source:HGNC Symbol;Acc:HGNC:34388]	5'UTR	0.264146	0.173674	0.142054	0.0142394	FALSE	FALSE	0.128896
cg06650861	14.4908	1.09e-06	0.0114105	DDX60	DExD/H-box helicase 60 [Source:HGNC Symbol;Acc:HGNC:25942]	5'UTR	0.8677	0.830381	0.792469	0.0064071	TRUE	TRUE	0.128327
cg03587597	11.6225	1.48e-05	0.0611022	NA	NA	NA	0.928595	0.91842	0.90049	0.000901548	FALSE	FALSE	0.127056
cg17018649	11.0299	2.55e-05	0.0869216	FSTL1	follistatin like 1 [Source:HGNC Symbol;Acc:HGNC:3972]	TSS1500	0.595504	0.612216	0.61645	0.000560843	FALSE	FALSE	0.126961
cg00029229	11.8011	1.25e-05	0.0532514	NA	NA	NA	0.467945	0.49547	0.5062	0.0017612	FALSE	FALSE	0.125791
cg26882438	12.8481	4.83e-06	0.0295742	PARP14	poly(ADP-ribose) polymerase family member 14 [Source:HGNC Symbol;Acc:HGNC:29232]	TSS1500	0.544322	0.472146	0.440851	0.0126469	TRUE	TRUE	0.125713
cg22260958	14.5526	1.04e-06	0.0112324	OAS3	2'-5'-oligoadenylate synthetase 3 [Source:HGNC Symbol;Acc:HGNC:8088]	TSS1500	0.882674	0.87488	0.860563	0.00055387	FALSE	TRUE	0.124782
cg09329097	14.4158	1.17e-06	0.0116332	PNPT1	polyribonucleotide nucleotidyltransferase 1 [Source:HGNC Symbol;Acc:HGNC:23166]	Body	0.883633	0.873329	0.856919	0.000745397	TRUE	TRUE	0.124709
cg07259759	11.0858	2.42e-05	0.0847257	USP35	ubiquitin specific peptidase 35 [Source:HGNC Symbol;Acc:HGNC:20061]	Body	0.643671	0.662301	0.674076	0.00103645	FALSE	FALSE	0.124501
cg21060789	11.409	1.8e-05	0.0692329	IFIH1	interferon induced with helicase C domain 1 [Source:HGNC Symbol;Acc:HGNC:18873]	TSS1500	0.914442	0.904774	0.895488	0.000412467	TRUE	TRUE	0.124054
cg25178683	12.7032	5.51e-06	0.0307773	LGALS3BP	galectin 3 binding protein [Source:HGNC Symbol;Acc:HGNC:6564]	TSS1500	0.554019	0.509277	0.470446	0.00771611	TRUE	TRUE	0.123445
cg04442417	13.5613	2.53e-06	0.0191499	PRIC285	NA	Body	0.829803	0.847787	0.8723	0.00248445	TRUE	TRUE	0.12315
cg24954967	12.5829	6.14e-06	0.0333149	NA	NA	NA	0.761399	0.732926	0.704276	0.00353547	FALSE	FALSE	0.120789
cg09844573	12.4779	6.76e-06	0.0354576	PRIC285	NA	Body	0.0776487	0.0893123	0.100325	0.000699476	TRUE	TRUE	0.120781
cg22713958	13.0624	3.97e-06	0.0253115	LGALS3BP	galectin 3 binding protein [Source:HGNC Symbol;Acc:HGNC:6564]	TSS200	0.746286	0.719019	0.692218	0.00335314	TRUE	TRUE	0.120634
cg09678539	12.2218	8.54e-06	0.0414248	NA	NA	NA	0.0622154	0.0745361	0.0832088	0.000601617	FALSE	FALSE	0.120018
cg19371652	14.8136	8.2e-07	0.009817	OAS2	2'-5'-oligoadenylate synthetase 2 [Source:HGNC Symbol;Acc:HGNC:8087]	TSS1500	0.254491	0.214479	0.196007	0.00439582	FALSE	TRUE	0.118454
cg05475649	16.8776	1.31e-07	0.00578567	B2M	beta-2-microglobulin [Source:HGNC Symbol;Acc:HGNC:914]	Body	0.467228	0.408261	0.349643	0.0152009	TRUE	TRUE	0.118185
cg14870271	12.2705	8.17e-06	0.0400257	LGALS3BP	galectin 3 binding protein [Source:HGNC Symbol;Acc:HGNC:6564]	1stExon	0.332369	0.295102	0.265196	0.00546651	TRUE	TRUE	0.11661
cg01901274	13.132	3.73e-06	0.0245424	NA	NA	NA	0.702403	0.66842	0.647157	0.00400093	FALSE	FALSE	0.114087
cg00080483	13.3696	3.01e-06	0.0214372	C6orf1	NA	TSS1500	0.268874	0.277825	0.293566	0.000749471	FALSE	FALSE	0.113877
cg01237738	11.8105	1.24e-05	0.0530775	TMEM123	transmembrane protein 123 [Source:HGNC Symbol;Acc:HGNC:30138]	Body	0.0903385	0.0726639	0.0671221	0.000789788	FALSE	FALSE	0.112226
cg17052170	12.7067	5.49e-06	0.0307773	LY6E	lymphocyte antigen 6 family member E [Source:HGNC Symbol;Acc:HGNC:6727]	TSS1500	0.857737	0.838408	0.829981	0.00116118	TRUE	TRUE	0.112159
cg02215171	11.5348	1.6e-05	0.0635897	HERC5	HECT and RLD domain containing E3 ubiquitin protein ligase 5 [Source:HGNC Symbol;Acc:HGNC:24368]	Body	0.326764	0.289884	0.263575	0.00469858	FALSE	FALSE	0.11212
cg10552523	14.1432	1.5e-06	0.012914	IFITM1	interferon induced transmembrane protein 1 [Source:HGNC Symbol;Acc:HGNC:5412]	TSS1500	0.290019	0.24836	0.21456	0.00691312	TRUE	FALSE	0.111806
cg00272009	11.6012	1.51e-05	0.0612368	PARP14	poly(ADP-ribose) polymerase family member 14 [Source:HGNC Symbol;Acc:HGNC:29232]	TSS1500	0.630964	0.580823	0.552265	0.00803187	TRUE	TRUE	0.110868
cg06064964	12.7018	5.51e-06	0.0307773	PRIC285	NA	Body	0.0384628	0.0519697	0.0580662	0.000688073	TRUE	TRUE	0.11021
cg11016993	15.6737	3.8e-07	0.00726383	LGALS9	galectin 9 [Source:HGNC Symbol;Acc:HGNC:6570]	Body	0.208313	0.168153	0.15174	0.0042006	FALSE	FALSE	0.109344
cg08099136	15.7639	3.51e-07	0.00689194	PSMB8	proteasome subunit beta 8 [Source:HGNC Symbol;Acc:HGNC:9545]	Body	0.314199	0.283095	0.250571	0.0050162	TRUE	TRUE	0.108933
cg14750551	11.0762	2.44e-05	0.0851091	PARP14	poly(ADP-ribose) polymerase family member 14 [Source:HGNC Symbol;Acc:HGNC:29232]	Body	0.912841	0.882299	0.852287	0.00501996	TRUE	TRUE	0.108814
cg01721555	13.3143	3.16e-06	0.0216938	PARP14	poly(ADP-ribose) polymerase family member 14 [Source:HGNC Symbol;Acc:HGNC:29232]	Body	0.91441	0.896822	0.877326	0.00203847	TRUE	TRUE	0.108305
cg01886988	15.3619	5.02e-07	0.00785128	IFITM1	interferon induced transmembrane protein 1 [Source:HGNC Symbol;Acc:HGNC:5412]	TSS1500	0.341028	0.312402	0.291509	0.00308357	TRUE	FALSE	0.10798
cg08258506	11.3592	1.88e-05	0.0718682	C14orf43	NA	5'UTR	0.782738	0.800712	0.81386	0.00131088	FALSE	FALSE	0.106503
cg15130770	11.1121	2.36e-05	0.0835247	NA	NA	NA	0.910903	0.918671	0.921662	0.000171738	FALSE	FALSE	0.104542
cg14583825	13.9878	1.72e-06	0.0143902	PRKCG	protein kinase C gamma [Source:HGNC Symbol;Acc:HGNC:9402]	Body	0.136756	0.127285	0.123843	0.000238543	FALSE	FALSE	0.104316
cg14464052	14.8999	7.59e-07	0.0096284	ASB18	ankyrin repeat and SOCS box containing 18 [Source:HGNC Symbol;Acc:HGNC:19770]	TSS200	0.428781	0.381741	0.376128	0.00479079	FALSE	FALSE	0.103818
cg05007923	13.539	2.58e-06	0.0193573	FNDC3A	fibronectin type III domain containing 3A [Source:HGNC Symbol;Acc:HGNC:20296]	Body	0.619697	0.579452	0.554678	0.00576961	FALSE	FALSE	0.10361
cg25573580	13.1066	3.82e-06	0.0247095	LY6E	lymphocyte antigen 6 family member E [Source:HGNC Symbol;Acc:HGNC:6727]	TSS1500	0.127003	0.110902	0.107326	0.000598429	TRUE	TRUE	0.102671
cg20535312	10.9756	2.68e-05	0.0900641	RABGAP1L	RAB GTPase activating protein 1 like [Source:HGNC Symbol;Acc:HGNC:24663]	TSS1500	0.422624	0.390008	0.365615	0.00434522	FALSE	FALSE	0.102667
cg27395403	12.7001	5.52e-06	0.0307773	ST3GAL1	ST3 beta-galactoside alpha-2,3-sialyltransferase 1 [Source:HGNC Symbol;Acc:HGNC:10862]	5'UTR	0.0646974	0.0779082	0.0835162	0.000541882	FALSE	FALSE	0.101859
cg24351901	15.3532	5.06e-07	0.00785128	HLA-F	major histocompatibility complex, class I, F [Source:HGNC Symbol;Acc:HGNC:4963]	Body	0.33854	0.310743	0.292782	0.00279374	FALSE	FALSE	0.100333
cg04880620	14.4568	1.13e-06	0.0116142	OAS2	2'-5'-oligoadenylate synthetase 2 [Source:HGNC Symbol;Acc:HGNC:8087]	TSS1500	0.50234	0.472367	0.450528	0.00370572	FALSE	TRUE	0.100321
cg25764700	11.1188	2.35e-05	0.0835247	NOL4L	nucleolar protein 4 like [Source:HGNC Symbol;Acc:HGNC:16106]	Body	0.700418	0.719648	0.724059	0.000889331	FALSE	FALSE	0.0994382
cg05926784	12.0343	1.01e-05	0.0462006	RFX1	regulatory factor X1 [Source:HGNC Symbol;Acc:HGNC:9982]	3'UTR	0.91705	0.919899	0.921184	2.55e-05	FALSE	FALSE	0.0984404
cg21433170	15.3826	4.93e-07	0.00785128	IFITM1	interferon induced transmembrane protein 1 [Source:HGNC Symbol;Acc:HGNC:5412]	TSS1500	0.414686	0.391293	0.370134	0.00282869	TRUE	FALSE	0.0964872
cg05671566	11.405	1.8e-05	0.0692329	NA	NA	NA	0.844032	0.857391	0.867596	0.000864543	FALSE	FALSE	0.0964353
cg05167074	11.8264	1.23e-05	0.0530775	SHKBP1	SH3KBP1 binding protein 1 [Source:HGNC Symbol;Acc:HGNC:19214]	Body	0.555377	0.51132	0.489132	0.00666787	FALSE	FALSE	0.0963304
cg26974214	13.991	1.72e-06	0.0143902	IFIT1	interferon induced protein with tetratricopeptide repeats 1 [Source:HGNC Symbol;Acc:HGNC:5407]	TSS1500	0.119578	0.108163	0.0928574	0.00115591	FALSE	TRUE	0.0959796
cg13411554	11.2379	2.1e-05	0.0759921	CACNA1D	calcium voltage-gated channel subunit alpha1 D [Source:HGNC Symbol;Acc:HGNC:1391]	Body	0.403382	0.322218	0.289718	0.0185735	FALSE	FALSE	0.0954652
cg21529477	12.1964	8.74e-06	0.0417434	LSP1	lymphocyte-specific protein 1 [Source:HGNC Symbol;Acc:HGNC:6707]	5'UTR	0.739524	0.766659	0.774897	0.0020489	FALSE	FALSE	0.0952171
cg08818207	13.8572	1.94e-06	0.0158567	TAP1	transporter 1, ATP binding cassette subfamily B member [Source:HGNC Symbol;Acc:HGNC:43]	Body	0.414322	0.37471	0.330916	0.00961858	TRUE	TRUE	0.0949224
cg17836612	11.2314	2.11e-05	0.0761062	LGALS3BP	galectin 3 binding protein [Source:HGNC Symbol;Acc:HGNC:6564]	TSS1500	0.690473	0.663043	0.634062	0.00449558	TRUE	TRUE	0.0937659
cg27051260	11.261	2.06e-05	0.0759921	C1QTNF4	C1q and TNF related 4 [Source:HGNC Symbol;Acc:HGNC:14346]	TSS1500	0.693077	0.70455	0.715371	0.00073436	FALSE	FALSE	0.0928799
cg06400288	11.2469	2.08e-05	0.0759921	C1orf21	chromosome 1 open reading frame 21 [Source:HGNC Symbol;Acc:HGNC:15494]	Body	0.702778	0.718063	0.732749	0.00136224	FALSE	FALSE	0.0928548
cg05100846	11.4856	1.67e-05	0.0655539	WDR20	WD repeat domain 20 [Source:HGNC Symbol;Acc:HGNC:19667]	Body	0.79521	0.80475	0.811884	0.000421416	FALSE	FALSE	0.0919801
cg23533285	11.27	2.04e-05	0.0759921	HLA-B	major histocompatibility complex, class I, B [Source:HGNC Symbol;Acc:HGNC:4932]	Body	0.4227	0.40308	0.370046	0.00427376	FALSE	TRUE	0.0909177
cg06975815	11.5095	1.64e-05	0.0644477	MAP2K2	mitogen-activated protein kinase kinase 2 [Source:HGNC Symbol;Acc:HGNC:6842]	Body	0.727613	0.74126	0.744084	0.000499736	FALSE	FALSE	0.0901211
cg01309328	13.3553	3.05e-06	0.0214534	PSMB8	proteasome subunit beta 8 [Source:HGNC Symbol;Acc:HGNC:9545]	Body	0.331647	0.304439	0.275334	0.00467043	TRUE	TRUE	0.0894802
cg03135704	14.7166	8.94e-07	0.0103903	TRIM22	tripartite motif containing 22 [Source:HGNC Symbol;Acc:HGNC:16379]	5'UTR	0.0676782	0.0587115	0.0542044	0.000369089	FALSE	FALSE	0.0888065
cg23892836	13.0168	4.14e-06	0.0259688	HLA-F	major histocompatibility complex, class I, F [Source:HGNC Symbol;Acc:HGNC:4963]	Body	0.558385	0.528792	0.500682	0.00506696	FALSE	FALSE	0.0887685
cg20808080	11.966	1.08e-05	0.0483539	NA	NA	NA	0.865459	0.881666	0.887456	0.000891726	FALSE	FALSE	0.0885536
cg27578726	11.2513	2.08e-05	0.0759921	C20orf166	NA	5'UTR	0.0427128	0.0438205	0.0520985	0.000173069	FALSE	FALSE	0.0885073
cg10428485	12.0784	9.73e-06	0.0446315	MAD1L1	mitotic arrest deficient 1 like 1 [Source:HGNC Symbol;Acc:HGNC:6762]	Body	0.898364	0.906484	0.905215	0.00013637	FALSE	FALSE	0.087682
cg01082299	11.6798	1.4e-05	0.058887	HCP5	HLA complex P5 (non-protein coding) [Source:HGNC Symbol;Acc:HGNC:21659]	3'UTR	0.511296	0.470656	0.428963	0.0100675	FALSE	FALSE	0.0875692
cg00598235	12.9456	4.42e-06	0.0272744	LAP3	leucine aminopeptidase 3 [Source:HGNC Symbol;Acc:HGNC:18449]	Body	0.751478	0.727754	0.71144	0.00253289	TRUE	TRUE	0.0871326
cg15378061	11.2412	2.1e-05	0.0759921	NA	NA	NA	0.185846	0.231189	0.257266	0.00835312	FALSE	FALSE	0.0870323
cg14951497	14.6752	9.28e-07	0.0104883	STAT1	signal transducer and activator of transcription 1 [Source:HGNC Symbol;Acc:HGNC:11362]	5'UTR	0.856981	0.824317	0.795074	0.00616803	FALSE	TRUE	0.0869653
cg03916421	11.6079	1.5e-05	0.0612368	SCLT1	sodium channel and clathrin linker 1 [Source:HGNC Symbol;Acc:HGNC:26406]	Body	0.619642	0.615525	0.596569	0.000967121	FALSE	FALSE	0.0866394
cg06603074	14.7178	8.93e-07	0.0103903	ZCCHC2	zinc finger CCHC-type containing 2 [Source:HGNC Symbol;Acc:HGNC:22916]	Body	0.430794	0.401184	0.374957	0.00503535	FALSE	FALSE	0.0861008
cg02423716	11.6057	1.5e-05	0.0612368	PARP11	poly(ADP-ribose) polymerase family member 11 [Source:HGNC Symbol;Acc:HGNC:1186]	5'UTR	0.737082	0.706973	0.681316	0.00492309	FALSE	FALSE	0.0856847
cg04943851	12.4026	7.24e-06	0.0367761	NA	NA	NA	0.898035	0.893739	0.885612	0.000252651	FALSE	FALSE	0.0842598
cg11109005	10.9185	2.82e-05	0.0923817	NA	NA	NA	0.89196	0.896119	0.901991	0.00017084	FALSE	FALSE	0.08422
cg19050266	11.5411	1.59e-05	0.06354	GIMAP8	GTPase, IMAP family member 8 [Source:HGNC Symbol;Acc:HGNC:21792]	TSS200	0.0230064	0.0242852	0.0267412	2.19e-05	FALSE	FALSE	0.0840721
cg05726450	10.9107	2.84e-05	0.0924844	PIK3R6	phosphoinositide-3-kinase regulatory subunit 6 [Source:HGNC Symbol;Acc:HGNC:27101]	TSS1500	0.549651	0.57067	0.584251	0.0019664	FALSE	FALSE	0.08313
cg03540917	12.3177	7.82e-06	0.0388932	SPINK2	serine peptidase inhibitor, Kazal type 2 [Source:HGNC Symbol;Acc:HGNC:11245]	Body	0.598536	0.627264	0.669116	0.00861352	FALSE	FALSE	0.0825095
cg07583563	11.5978	1.51e-05	0.0612368	CALM1	calmodulin 1 [Source:HGNC Symbol;Acc:HGNC:1442]	Body	0.597833	0.610668	0.615657	0.000595275	FALSE	FALSE	0.0815234
cg21979287	15.3047	5.28e-07	0.00785128	B2M	beta-2-microglobulin [Source:HGNC Symbol;Acc:HGNC:914]	Body	0.360641	0.329614	0.297997	0.00627713	TRUE	TRUE	0.081445
cg06534752	10.8239	3.08e-05	0.0976099	C20orf117	NA	Body	0.384829	0.39783	0.406297	0.000825828	FALSE	FALSE	0.0795082
cg04626675	12.4645	6.84e-06	0.0356622	HIPK4	homeodomain interacting protein kinase 4 [Source:HGNC Symbol;Acc:HGNC:19007]	1stExon	0.909291	0.915061	0.919225	0.000165876	FALSE	FALSE	0.0792985
cg19142179	12.6247	5.91e-06	0.0322888	FBLN7	fibulin 7 [Source:HGNC Symbol;Acc:HGNC:26740]	Body	0.940477	0.9453	0.944306	5.31e-05	FALSE	FALSE	0.0786295
cg08663999	10.8269	3.07e-05	0.0976099	NA	NA	NA	0.816495	0.80255	0.777643	0.00248323	FALSE	FALSE	0.0741563
cg19965693	14.3761	1.21e-06	0.0116332	IFIH1	interferon induced with helicase C domain 1 [Source:HGNC Symbol;Acc:HGNC:18873]	TSS1500	0.318991	0.301054	0.270815	0.00451284	TRUE	TRUE	0.0736344
cg16822407	10.8244	3.08e-05	0.0976099	KIAA1026	NA	Body	0.0474423	0.0521918	0.0563529	0.000197742	FALSE	FALSE	0.0735953
cg21954370	14.5692	1.02e-06	0.0112324	NA	NA	NA	0.142986	0.13467	0.120104	0.0011001	FALSE	FALSE	0.0730911
cg14137166	16.3783	2.03e-07	0.00614973	NA	NA	NA	0.326759	0.294557	0.278269	0.00490602	FALSE	FALSE	0.0707192
cg26444636	10.973	2.68e-05	0.0900641	NA	NA	NA	0.916001	0.91888	0.923931	0.000128617	FALSE	FALSE	0.0707059
cg20343278	12.1588	9.04e-06	0.0426899	PTPRM	protein tyrosine phosphatase, receptor type M [Source:HGNC Symbol;Acc:HGNC:9675]	Body	0.323003	0.361144	0.304018	0.00868498	FALSE	FALSE	0.0688881
cg06601685	10.92	2.82e-05	0.0923817	HPD	4-hydroxyphenylpyruvate dioxygenase [Source:HGNC Symbol;Acc:HGNC:5147]	3'UTR	0.0325718	0.0366811	0.03665	5.29e-05	FALSE	FALSE	0.0678941
cg25714134	10.8045	3.13e-05	0.098207	STAT1	signal transducer and activator of transcription 1 [Source:HGNC Symbol;Acc:HGNC:11362]	Body	0.942154	0.939643	0.935719	8.51e-05	FALSE	TRUE	0.0669664
cg03110996	11.465	1.71e-05	0.0664836	NA	NA	NA	0.783958	0.762025	0.733485	0.0051015	FALSE	FALSE	0.0662274
cg15655655	10.8533	2.99e-05	0.0965285	SRI	sorcin [Source:HGNC Symbol;Acc:HGNC:11292]	Body	0.903429	0.911414	0.91556	0.000319329	FALSE	TRUE	0.065961
cg22206745	14.8303	8.07e-07	0.009817	ORAOV1	oral cancer overexpressed 1 [Source:HGNC Symbol;Acc:HGNC:17589]	Body	0.936973	0.932802	0.929341	0.000128204	FALSE	FALSE	0.0639284
cg15331332	12.4212	7.12e-06	0.0363891	HLA-F	major histocompatibility complex, class I, F [Source:HGNC Symbol;Acc:HGNC:4963]	Body	0.599242	0.567677	0.537784	0.00808368	FALSE	FALSE	0.0625586
cg06379040	11.28	2.02e-05	0.0758424	LRRC49	leucine rich repeat containing 49 [Source:HGNC Symbol;Acc:HGNC:25965]	5'UTR	0.916174	0.918143	0.921046	5.36e-05	FALSE	FALSE	0.0622653
cg04738877	12.0799	9.72e-06	0.0446315	GALC	galactosylceramidase [Source:HGNC Symbol;Acc:HGNC:4115]	TSS200	0.837718	0.857353	0.861299	0.00165097	FALSE	FALSE	0.0611255
cg17744604	11.0608	2.47e-05	0.0859485	IL10	interleukin 10 [Source:HGNC Symbol;Acc:HGNC:5962]	TSS1500	0.257949	0.223533	0.218319	0.0050533	FALSE	FALSE	0.0605299
cg13360325	13.0747	3.93e-06	0.0252312	KIRREL	NA	Body	0.834518	0.838469	0.847224	0.000384247	FALSE	FALSE	0.0598696
cg06168856	11.9108	1.13e-05	0.0499761	OAS1	2'-5'-oligoadenylate synthetase 1 [Source:HGNC Symbol;Acc:HGNC:8086]	Body	0.630092	0.598409	0.575484	0.00670158	TRUE	FALSE	0.058996
cg24709587	11.0173	2.57e-05	0.0875694	NA	NA	NA	0.529564	0.523244	0.502228	0.00192049	FALSE	FALSE	0.0577534
cg12866425	11.0409	2.52e-05	0.0867857	NA	NA	NA	0.850633	0.855817	0.864556	0.000539608	FALSE	FALSE	0.0551958
cg21042265	12.4439	6.97e-06	0.0361037	ZNF827	zinc finger protein 827 [Source:HGNC Symbol;Acc:HGNC:27193]	Body	0.628096	0.669645	0.659384	0.00620449	FALSE	FALSE	0.0515564
cg11105610	10.947	2.75e-05	0.0911037	LGALS3BP	galectin 3 binding protein [Source:HGNC Symbol;Acc:HGNC:6564]	TSS1500	0.865615	0.855285	0.837543	0.00214841	TRUE	TRUE	0.0499765
cg03952533	15.7909	3.42e-07	0.00689194	ABCG1	ATP binding cassette subfamily G member 1 [Source:HGNC Symbol;Acc:HGNC:73]	Body	0.739685	0.744687	0.753672	0.000540966	FALSE	FALSE	0.0494852
cg00287009	13.5085	2.65e-06	0.0197143	SPATS2L	spermatogenesis associated serine rich 2 like [Source:HGNC Symbol;Acc:HGNC:24574]	5'UTR	0.753242	0.738748	0.708557	0.00484832	FALSE	FALSE	0.0490247
cg21740789	13.3166	3.16e-06	0.0216938	NA	NA	NA	0.880714	0.871885	0.859879	0.00137705	FALSE	FALSE	0.049006
cg05206538	12.0841	9.68e-06	0.0446315	GPR35	G protein-coupled receptor 35 [Source:HGNC Symbol;Acc:HGNC:4492]	TSS1500	0.798756	0.817051	0.816547	0.00127761	FALSE	FALSE	0.0480753
cg07687574	11.8228	1.23e-05	0.0530775	PIK3R5	phosphoinositide-3-kinase regulatory subunit 5 [Source:HGNC Symbol;Acc:HGNC:30035]	5'UTR	0.245109	0.248834	0.228688	0.00147559	FALSE	FALSE	0.0473312
cg09837467	12.7741	5.16e-06	0.030151	NA	NA	NA	0.378267	0.396713	0.42359	0.00569961	FALSE	FALSE	0.0472894
cg06909315	11.5512	1.58e-05	0.06327	TRAF2	TNF receptor associated factor 2 [Source:HGNC Symbol;Acc:HGNC:12032]	Body	0.700208	0.684514	0.657046	0.00515765	FALSE	FALSE	0.0472305
cg04079353	10.929	2.79e-05	0.0922482	FZD3	frizzled class receptor 3 [Source:HGNC Symbol;Acc:HGNC:4041]	TSS1500	0.902841	0.90178	0.892488	0.000384771	FALSE	FALSE	0.0457902
cg22581187	12.7738	5.16e-06	0.030151	IQGAP2	IQ motif containing GTPase activating protein 2 [Source:HGNC Symbol;Acc:HGNC:6111]	Body	0.717235	0.726083	0.753716	0.00500267	FALSE	FALSE	0.0448079
cg11694510	11.2548	2.07e-05	0.0759921	IFITM1	interferon induced transmembrane protein 1 [Source:HGNC Symbol;Acc:HGNC:5412]	TSS1500	0.620824	0.608157	0.585776	0.00381387	TRUE	FALSE	0.0421209
cg11622162	11.5608	1.56e-05	0.063032	RNF213	ring finger protein 213 [Source:HGNC Symbol;Acc:HGNC:14539]	Body	0.136054	0.128986	0.12281	0.000963698	FALSE	TRUE	0.0411151
cg11617938	13.241	3.38e-06	0.0226035	HLA-F	major histocompatibility complex, class I, F [Source:HGNC Symbol;Acc:HGNC:4963]	Body	0.743429	0.722434	0.703071	0.00508848	FALSE	FALSE	0.0401252
cg27423228	10.8129	3.11e-05	0.0978298	FAM198A	family with sequence similarity 198 member A [Source:HGNC Symbol;Acc:HGNC:24485]	Body	0.202955	0.186812	0.184134	0.00197792	FALSE	FALSE	0.0353398
cg16379091	11.2864	2.01e-05	0.0757497	NA	NA	NA	0.851022	0.841249	0.81811	0.00393358	FALSE	FALSE	0.0352348
cg23738054	12.3486	7.6e-06	0.0381463	NA	NA	NA	0.870597	0.860675	0.865843	0.000536018	FALSE	FALSE	0.0351263
cg14268695	11.1978	2.18e-05	0.0781442	NA	NA	NA	0.354177	0.334407	0.324547	0.00409018	FALSE	FALSE	0.0333606
cg12863443	13.2742	3.28e-06	0.0221189	C10orf28	NA	TSS1500	0.883397	0.881031	0.86719	0.00111009	FALSE	FALSE	0.0328843
cg01340229	11.0921	2.4e-05	0.0846097	NA	NA	NA	0.858535	0.856536	0.846191	0.000753444	FALSE	FALSE	0.0310479
cg08022379	10.8246	3.08e-05	0.0976099	NA	NA	NA	0.268078	0.280104	0.290203	0.00227062	FALSE	FALSE	0.0310164
cg04119625	11.939	1.11e-05	0.0492862	NA	NA	NA	0.260913	0.242616	0.233844	0.00450789	FALSE	FALSE	0.0267144
cg27078364	10.9082	2.85e-05	0.0924844	SAMD9	sterile alpha motif domain containing 9 [Source:HGNC Symbol;Acc:HGNC:1348]	5'UTR	0.924767	0.91778	0.913679	0.000603626	TRUE	FALSE	0.0251456
cg21186955	10.9554	2.73e-05	0.0907809	TRIM56	tripartite motif containing 56 [Source:HGNC Symbol;Acc:HGNC:19028]	5'UTR	0.258135	0.246289	0.238328	0.00274021	FALSE	FALSE	0.0232226
cg05249479	13.8253	1.99e-06	0.0161556	EVL	Enah/Vasp-like [Source:HGNC Symbol;Acc:HGNC:20234]	Body	0.0586154	0.0664246	0.0659	0.000613419	FALSE	FALSE	0.0218967
cg20989280	10.8141	3.11e-05	0.0978298	NA	NA	NA	0.544763	0.558972	0.568979	0.00408184	FALSE	FALSE	0.0200581
cg13119578	11.8175	1.24e-05	0.0530775	NA	NA	NA	0.0790115	0.082732	0.0928426	0.00109462	FALSE	FALSE	0.0186425
cg01728830	11.2399	2.1e-05	0.0759921	TMPRSS4	transmembrane protease, serine 4 [Source:HGNC Symbol;Acc:HGNC:11878]	Body	0.906879	0.900258	0.896754	0.000791528	FALSE	FALSE	0.0158215
cg12954102	11.9723	1.07e-05	0.048349	MIR181A2HG	MIR181A2 host gene [Source:HGNC Symbol;Acc:HGNC:37188]	TSS200	0.137119	0.141968	0.132371	0.00196477	FALSE	FALSE	0.0122386
cg25137154	13.1127	3.8e-06	0.0247095	CPSF6	cleavage and polyadenylation specific factor 6 [Source:HGNC Symbol;Acc:HGNC:13871]	Body	0.585572	0.594772	0.609163	0.00607118	FALSE	FALSE	0.0121422
cg01627616	14.2988	1.3e-06	0.0120016	JADE1	jade family PHD finger 1 [Source:HGNC Symbol;Acc:HGNC:30027]	5'UTR	0.325776	0.319687	0.336737	0.00493205	FALSE	FALSE	0.00991593
cg23002431	11.4288	1.76e-05	0.0683957	COPA	coatomer protein complex subunit alpha [Source:HGNC Symbol;Acc:HGNC:2230]	Body	0.536537	0.545475	0.555447	0.00524043	FALSE	FALSE	0.00932839
