# Supplementary material for: A phenotypic and genomics approach in a multi-ethnic cohort to subtype systemic lupus erythematosus
Source: Nat Commun. 2019 Aug 29;10:3902. doi: 10.1038/s41467-019-11845-y (PMC6715644; doi:10.1038/s41467-019-11845-y)
Supplement: Supplementary file 4 — Supplementary Dataset 3 [file 41467_2019_11845_MOESM4_ESM.xlsx]

## Sheet: table_S5_meqtl
																		1000 Genomes Minor Allele Frequency
SNP	CpG	statistic	P Value	FDR	beta	CPG Gene	CpG Chromosome	CpG Coordinate	CpG Gene Description	CpG Position Relative to Gene	SNP Gen	SNP Chromosome	SNP Coordinate	rsid	SNP Position Relative to Gene	Percent Variance Explained	Distance between SNP and CPG	X1000G_ALL	X1000G_AFR	X1000G_AMR	X1000G_EAS	X1000G_EUR	X1000G_SAS	CpG in IFN-Alpha Responsive Gene	CpG in IFN-Gamma Responsive Gene
6.29719	cg23892836	-7.28377	4.08e-12	1.81e-08	-0.227868	HLA-F	chr6	29692085	major histocompatibility complex, class I, F [Source:HGNC Symbol;Acc:HGNC:4963]	Body	IFITM4P	6	29718519	rs1610735	downstream	0.172782	26434	0.32	0.32	0.39	0.28	0.25	0.4	FALSE	FALSE
6.29718	cg23892836	7.18737	7.35e-12	3.17e-08	0.260441	HLA-F	chr6	29692085	major histocompatibility complex, class I, F [Source:HGNC Symbol;Acc:HGNC:4963]	Body	IFITM4P	6	29718220	rs4713242	downstream	0.169007	26135	0.28	0.23	0.26	0.4	0.28	0.23	FALSE	FALSE
6.29718	cg15331332	6.81667	6.75e-11	1.88e-07	0.299278	HLA-F	chr6	29692111	major histocompatibility complex, class I, F [Source:HGNC Symbol;Acc:HGNC:4963]	Body	IFITM4P	6	29718220	rs4713242	downstream	0.154649	26109	0.28	0.23	0.26	0.4	0.28	0.23	FALSE	FALSE
6.29719	cg24351901	-6.03446	5.62e-09	8.94e-06	-0.176705	HLA-F	chr6	29692092	major histocompatibility complex, class I, F [Source:HGNC Symbol;Acc:HGNC:4963]	Body	IFITM4P	6	29718519	rs1610735	downstream	0.125389	26427	0.32	0.32	0.39	0.28	0.25	0.4	FALSE	FALSE
6.29719	cg15331332	-5.98923	7.17e-09	1.04e-05	-0.231658	HLA-F	chr6	29692111	major histocompatibility complex, class I, F [Source:HGNC Symbol;Acc:HGNC:4963]	Body	IFITM4P	6	29718519	rs1610735	downstream	0.123748	26408	0.32	0.32	0.39	0.28	0.25	0.4	FALSE	FALSE
6.29718	cg24351901	5.92216	1.03e-08	1.37e-05	0.200872	HLA-F	chr6	29692092	major histocompatibility complex, class I, F [Source:HGNC Symbol;Acc:HGNC:4963]	Body	IFITM4P	6	29718220	rs4713242	downstream	0.121326	26128	0.28	0.23	0.26	0.4	0.28	0.23	FALSE	FALSE
6.29719	cg11617938	-5.31902	2.29e-07	0.000185938	-0.172134	HLA-F	chr6	29692281	major histocompatibility complex, class I, F [Source:HGNC Symbol;Acc:HGNC:4963]	Body	IFITM4P	6	29718519	rs1610735	downstream	0.100222	26238	0.32	0.32	0.39	0.28	0.25	0.4	FALSE	FALSE
6.29839	cg23892836	4.86962	1.97e-06	0.00107248	0.214318	HLA-F	chr6	29692085	major histocompatibility complex, class I, F [Source:HGNC Symbol;Acc:HGNC:4963]	Body	HCP5B	6	29839485	rs9380147	downstream	0.0853875	147400	0.2	0.12	0.25	0.3	0.22	0.12	FALSE	FALSE
6.29718	cg11617938	4.72744	3.77e-06	0.00189792	0.178691	HLA-F	chr6	29692281	major histocompatibility complex, class I, F [Source:HGNC Symbol;Acc:HGNC:4963]	Body	IFITM4P	6	29718220	rs4713242	downstream	0.0808715	25939	0.28	0.23	0.26	0.4	0.28	0.23	FALSE	FALSE
6.29839	cg15331332	4.71398	4.01e-06	0.00199255	0.249899	HLA-F	chr6	29692111	major histocompatibility complex, class I, F [Source:HGNC Symbol;Acc:HGNC:4963]	Body	HCP5B	6	29839485	rs9380147	downstream	0.0804485	147374	0.2	0.12	0.25	0.3	0.22	0.12	FALSE	FALSE
6.29799	cg23892836	-4.48024	1.13e-05	0.00468596	-0.186879	HLA-F	chr6	29692085	major histocompatibility complex, class I, F [Source:HGNC Symbol;Acc:HGNC:4963]	Body	HLA-G	6	29799481		downstream	0.0732381	107396	NA	NA	NA		NA		FALSE	FALSE
6.29799	cg15331332	-4.40679	1.55e-05	0.00621259	-0.221077	HLA-F	chr6	29692111	major histocompatibility complex, class I, F [Source:HGNC Symbol;Acc:HGNC:4963]	Body	HLA-G	6	29799481		downstream	0.0710255	107370	NA	NA	NA		NA		FALSE	FALSE
6.29839	cg24351901	4.12282	5.07e-05	0.0159953	0.167209	HLA-F	chr6	29692092	major histocompatibility complex, class I, F [Source:HGNC Symbol;Acc:HGNC:4963]	Body	HCP5B	6	29839485	rs9380147	downstream	0.0627224	147393	0.2	0.12	0.25	0.3	0.22	0.12	FALSE	FALSE
6.29799	cg24351901	-4.12023	5.13e-05	0.01605	-0.157338	HLA-F	chr6	29692092	major histocompatibility complex, class I, F [Source:HGNC Symbol;Acc:HGNC:4963]	Body	HLA-G	6	29799481		downstream	0.0626487	107389	NA	NA	NA		NA		FALSE	FALSE
6.29799	cg24351901	-4.02508	7.52e-05	0.0220174	-0.188587	HLA-F	chr6	29692092	major histocompatibility complex, class I, F [Source:HGNC Symbol;Acc:HGNC:4963]	Body	HLA-G	6	29799440	rs17875410	downstream	0.0599599	107348	0.11	0.0083	0.13	0.21	0.071	0.16	FALSE	FALSE
6.29799	cg23892836	-3.85883	0.000144533	0.0360937	-0.199096	HLA-F	chr6	29692085	major histocompatibility complex, class I, F [Source:HGNC Symbol;Acc:HGNC:4963]	Body	HLA-G	6	29799440	rs17875410	downstream	0.0553778	107355	0.11	0.0083	0.13	0.21	0.071	0.16	FALSE	FALSE
6.29914	cg24351901	3.80059	0.000180759	0.0421817	0.185985	HLA-F	chr6	29692092	major histocompatibility complex, class I, F [Source:HGNC Symbol;Acc:HGNC:4963]	Body	HLA-A	6	29913708	rs62390510	downstream	0.0538081	221616	0.1	0.0008	0.04	0.26	0.06	0.16	FALSE	FALSE
6.29839	cg24351901	-3.7732	0.000200622	0.0454015	-0.157594	HLA-F	chr6	29692092	major histocompatibility complex, class I, F [Source:HGNC Symbol;Acc:HGNC:4963]	Body	HCP5B	6	29839484	rs116743579	downstream	0.0530764	147392	0.15	0.12	0.18	0.2	0.11	0.17	FALSE	FALSE
8.1441	cg17052170	-6.05915	4.91e-09	8.14e-06	-0.174492	LY6E	chr8	144099482	lymphocyte antigen 6 family member E [Source:HGNC Symbol;Acc:HGNC:6727]	TSS1500	LY6E	8	144103942	rs71513676	downstream	0.126287	4460	0.33	0.22	0.36	0.55	0.33	0.22	TRUE	TRUE
11.7792	cg07259759	8.58119	9.48e-16	1.41e-11	0.147263	USP35	chr11	77923985	ubiquitin specific peptidase 35 [Source:HGNC Symbol;Acc:HGNC:20061]	Body	USP35	11	77920930	rs2511188	exonic	0.224751	-3055	0.35	0.44	0.35	0.41	0.24	0.28	FALSE	FALSE
20.622	cg04442417	-5.48263	1.01e-07	9.06e-05	-0.247864	PRIC285	chr20	62191507	NA	Body	HELZ2	20	62195220	rs3827022	exonic	0.10582	3713	0.23	0.0076	0.099	0.59	0.2	0.3	TRUE	TRUE
6.33048	cg08099136	3.86022	0.00014376	0.0359854	0.176766	PSMB8	chr6	32811251	proteasome subunit beta 8 [Source:HGNC Symbol;Acc:HGNC:9545]	Body	HLA-DPB1	6	33048457	rs1126504	exonic	0.0554155	237206	0.4	0.66	0.34	0.24	0.3	0.36	TRUE	TRUE
3.12242	cg00272009	4.64436	5.48e-06	0.00262019	0.344504	PARP14	chr3	122398855	poly(ADP-ribose) polymerase family member 14 [Source:HGNC Symbol;Acc:HGNC:29232]	TSS1500	PARP14	3	122419083	rs13093808	exonic	0.0782745	20228	0.078	0.038	0.11	0.13	0.088	0.05	TRUE	TRUE
3.12242	cg00272009	4.06979	6.29e-05	0.0189825	0.242205	PARP14	chr3	122398855	poly(ADP-ribose) polymerase family member 14 [Source:HGNC Symbol;Acc:HGNC:29232]	TSS1500	PARP14	3	122418750	rs11719086	exonic	0.0612176	19895	0.16	0.18	0.22	0.13	0.21	0.09	TRUE	TRUE
22.5006	cg11829870	-4.22289	3.36e-05	0.0118905	-0.245252	KLHDC7B	chr22	50988451	kelch domain containing 7B [Source:HGNC Symbol;Acc:HGNC:25145]	3'UTR	C22orf34	22	50063804	rs7288244	intergenic	0.0656021	-924647	0.12	0.17	0.088	0.096	0.086	0.11	FALSE	FALSE
11.6351	cg11791770	-4.11192	5.3e-05	0.0165067	-0.0560737	PHRF1	chr11	611791	PHD and ring finger domains 1 [Source:HGNC Symbol;Acc:HGNC:24351]	3'UTR	SCT	11	635073	rs61876664	intergenic	0.062412	23282	0.21	0.36	0.28	0.023	0.23	0.11	FALSE	FALSE
6.31364	cg01082299	-4.0327	7.3e-05	0.021492	-0.218976	HCP5	chr6	31431969	HLA complex P5 (non-protein coding) [Source:HGNC Symbol;Acc:HGNC:21659]	3'UTR	HLA-B	6	31363510	rs9266797	intergenic	0.0601736	-68459	0.17	0.07	0.18	0.18	0.26	0.19	FALSE	FALSE
6.31347	cg01082299	-3.93708	0.00010657	0.0285701	-0.181668	HCP5	chr6	31431969	HLA complex P5 (non-protein coding) [Source:HGNC Symbol;Acc:HGNC:21659]	3'UTR	HLA-B	6	31346599	rs6909636	intergenic	0.057516	-85370	0.37	0.28	0.28	0.57	0.36	0.38	FALSE	FALSE
6.3136	cg01082299	-3.88483	0.000130686	0.0336077	-0.184075	HCP5	chr6	31431969	HLA complex P5 (non-protein coding) [Source:HGNC Symbol;Acc:HGNC:21659]	3'UTR	HLA-B	6	31359548	rs7770741	intergenic	0.0560846	-72421	0.22	0.073	0.24	0.24	0.28	0.31	FALSE	FALSE
6.31363	cg01082299	-3.80422	0.000178273	0.0420852	-0.17229	HCP5	chr6	31431969	HLA complex P5 (non-protein coding) [Source:HGNC Symbol;Acc:HGNC:21659]	3'UTR	HLA-B	6	31362891		intergenic	0.0539053	-69078	NA	NA	NA		NA		FALSE	FALSE
22.1855	cg14293575	-3.79127	0.000187298	0.042859	-0.583188	USP18	chr22	18635460	ubiquitin specific peptidase 18 [Source:HGNC Symbol;Acc:HGNC:12616]	5'UTR	LINC01634	22	18545811	rs5992986	intergenic	0.0535588	-89649	0.26	0.38	0.23	0.016	0.34	0.32	TRUE	TRUE
22.1855	cg14293575	-3.75419	0.000215605	0.0480629	-0.724953	USP18	chr22	18635460	ubiquitin specific peptidase 18 [Source:HGNC Symbol;Acc:HGNC:12616]	5'UTR	LINC01634	22	18547038	rs7286340	intergenic	0.0525709	-88422	0.2	0.37	0.13	0.012	0.15	0.25	TRUE	TRUE
6.29689	cg23892836	-9.30196	6.64e-18	1.82e-13	-0.274753	HLA-F	chr6	29692085	major histocompatibility complex, class I, F [Source:HGNC Symbol;Acc:HGNC:4963]	Body	HLA-F	6	29688501		intergenic	0.254096	-3584	NA	NA	NA		NA		FALSE	FALSE
6.2973	cg23892836	-8.10646	2.21e-14	2.42e-10	-0.254161	HLA-F	chr6	29692085	major histocompatibility complex, class I, F [Source:HGNC Symbol;Acc:HGNC:4963]	Body	IFITM4P	6	29730002		intergenic	0.205541	37917	NA	NA	NA		NA		FALSE	FALSE
6.2969	cg23892836	7.80184	1.59e-13	1.22e-09	0.289234	HLA-F	chr6	29692085	major histocompatibility complex, class I, F [Source:HGNC Symbol;Acc:HGNC:4963]	Body	HLA-F	6	29690056	rs17875376	intergenic	0.193314	-2029	0.22	0.17	0.22	0.38	0.26	0.084	FALSE	FALSE
6.29689	cg24351901	-7.78259	1.79e-13	1.23e-09	-0.217718	HLA-F	chr6	29692092	major histocompatibility complex, class I, F [Source:HGNC Symbol;Acc:HGNC:4963]	Body	HLA-F	6	29688501		intergenic	0.192545	-3591	NA	NA	NA		NA		FALSE	FALSE
6.29689	cg15331332	-7.73839	2.38e-13	1.41e-09	-0.285992	HLA-F	chr6	29692111	major histocompatibility complex, class I, F [Source:HGNC Symbol;Acc:HGNC:4963]	Body	HLA-F	6	29688501		intergenic	0.19078	-3610	NA	NA	NA		NA		FALSE	FALSE
6.29689	cg23892836	-7.70081	3.02e-13	1.71e-09	-0.242655	HLA-F	chr6	29692085	major histocompatibility complex, class I, F [Source:HGNC Symbol;Acc:HGNC:4963]	Body	HLA-F	6	29688667	rs1632957	intergenic	0.189282	-3418	0.25	0.15	0.32	0.25	0.2	0.39	FALSE	FALSE
6.29726	cg23892836	-7.28377	4.08e-12	1.81e-08	-0.227868	HLA-F	chr6	29692085	major histocompatibility complex, class I, F [Source:HGNC Symbol;Acc:HGNC:4963]	Body	IFITM4P	6	29725721	rs1633065	intergenic	0.172782	33636	0.32	0.32	0.39	0.28	0.25	0.4	FALSE	FALSE
6.2969	cg15331332	7.06659	1.53e-11	5.96e-08	0.320317	HLA-F	chr6	29692111	major histocompatibility complex, class I, F [Source:HGNC Symbol;Acc:HGNC:4963]	Body	HLA-F	6	29690056	rs17875376	intergenic	0.1643	-2055	0.22	0.17	0.22	0.38	0.26	0.084	FALSE	FALSE
6.29721	cg23892836	7.05679	1.62e-11	6.17e-08	0.223841	HLA-F	chr6	29692085	major histocompatibility complex, class I, F [Source:HGNC Symbol;Acc:HGNC:4963]	Body	IFITM4P	6	29720961	rs4713243	intergenic	0.163919	28876	0.44	0.37	0.34	0.66	0.37	0.46	FALSE	FALSE
6.29725	cg23892836	-7.02099	2.01e-11	7.32e-08	-0.231254	HLA-F	chr6	29692085	major histocompatibility complex, class I, F [Source:HGNC Symbol;Acc:HGNC:4963]	Body	IFITM4P	6	29725295	rs1737077	intergenic	0.162529	33210	0.23	0.14	0.29	0.25	0.19	0.32	FALSE	FALSE
6.2973	cg15331332	-6.98907	2.43e-11	8.48e-08	-0.270465	HLA-F	chr6	29692111	major histocompatibility complex, class I, F [Source:HGNC Symbol;Acc:HGNC:4963]	Body	IFITM4P	6	29730002		intergenic	0.161293	37891	NA	NA	NA		NA		FALSE	FALSE
6.29731	cg23892836	6.9464	3.13e-11	1.03e-07	0.221112	HLA-F	chr6	29692085	major histocompatibility complex, class I, F [Source:HGNC Symbol;Acc:HGNC:4963]	Body	IFITM4P	6	29730504	rs9258275	intergenic	0.159643	38419	0.45	0.37	0.35	0.66	0.37	0.47	FALSE	FALSE
6.29768	cg15331332	6.93652	3.32e-11	1.07e-07	0.284933	HLA-F	chr6	29692111	major histocompatibility complex, class I, F [Source:HGNC Symbol;Acc:HGNC:4963]	Body	LOC554223	6	29768344	rs1611185	intergenic	0.159261	76233	0.39	0.27	0.38	0.56	0.45	0.33	FALSE	FALSE
6.29721	cg15331332	6.9155	3.76e-11	1.17e-07	0.264373	HLA-F	chr6	29692111	major histocompatibility complex, class I, F [Source:HGNC Symbol;Acc:HGNC:4963]	Body	IFITM4P	6	29720961	rs4713243	intergenic	0.15845	28850	0.44	0.37	0.34	0.66	0.37	0.46	FALSE	FALSE
6.29732	cg23892836	6.90347	4.04e-11	1.21e-07	0.25183	HLA-F	chr6	29692085	major histocompatibility complex, class I, F [Source:HGNC Symbol;Acc:HGNC:4963]	Body	IFITM4P	6	29731635	rs7759474	intergenic	0.157987	39550	0.26	0.22	0.22	0.39	0.27	0.21	FALSE	FALSE
6.29768	cg23892836	6.88653	4.47e-11	1.31e-07	0.235752	HLA-F	chr6	29692085	major histocompatibility complex, class I, F [Source:HGNC Symbol;Acc:HGNC:4963]	Body	LOC554223	6	29768344	rs1611185	intergenic	0.157334	76259	0.39	0.27	0.38	0.56	0.45	0.33	FALSE	FALSE
6.29731	cg15331332	6.83157	6.18e-11	1.75e-07	0.261912	HLA-F	chr6	29692111	major histocompatibility complex, class I, F [Source:HGNC Symbol;Acc:HGNC:4963]	Body	IFITM4P	6	29730504	rs9258275	intergenic	0.155221	38393	0.45	0.37	0.35	0.66	0.37	0.47	FALSE	FALSE
6.2973	cg24351901	-6.78293	8.23e-11	2.25e-07	-0.199846	HLA-F	chr6	29692092	major histocompatibility complex, class I, F [Source:HGNC Symbol;Acc:HGNC:4963]	Body	IFITM4P	6	29730002		intergenic	0.153356	37910	NA	NA	NA		NA		FALSE	FALSE
6.29768	cg24351901	6.7716	8.79e-11	2.37e-07	0.211575	HLA-F	chr6	29692092	major histocompatibility complex, class I, F [Source:HGNC Symbol;Acc:HGNC:4963]	Body	LOC554223	6	29768344	rs1611185	intergenic	0.152923	76252	0.39	0.27	0.38	0.56	0.45	0.33	FALSE	FALSE
6.29733	cg23892836	6.72257	1.17e-10	3.1e-07	0.241779	HLA-F	chr6	29692085	major histocompatibility complex, class I, F [Source:HGNC Symbol;Acc:HGNC:4963]	Body	IFITM4P	6	29732813	rs2523420	intergenic	0.15105	40728	0.27	0.22	0.27	0.39	0.3	0.17	FALSE	FALSE
6.29689	cg24351901	-6.71339	1.24e-10	3.22e-07	-0.197095	HLA-F	chr6	29692092	major histocompatibility complex, class I, F [Source:HGNC Symbol;Acc:HGNC:4963]	Body	HLA-F	6	29688667	rs1632957	intergenic	0.150699	-3425	0.25	0.15	0.32	0.25	0.2	0.39	FALSE	FALSE
12.6968	cg25137154	-6.55141	3.15e-10	7.6e-07	-0.280269	CPSF6	chr12	69648315	cleavage and polyadenylation specific factor 6 [Source:HGNC Symbol;Acc:HGNC:13871]	Body	CPSF6	12	69684528	rs11177581	intergenic	0.144554	36213	0.13	0.23	0.11	0.011	0.15	0.1	FALSE	FALSE
6.29734	cg23892836	6.54242	3.31e-10	7.76e-07	0.22353	HLA-F	chr6	29692085	major histocompatibility complex, class I, F [Source:HGNC Symbol;Acc:HGNC:4963]	Body	IFITM4P	6	29734098	rs2735046	intergenic	0.144214	42013	0.37	0.4	0.44	0.38	0.41	0.24	FALSE	FALSE
6.29666	cg24351901	6.54003	3.36e-10	7.76e-07	0.212797	HLA-F	chr6	29692092	major histocompatibility complex, class I, F [Source:HGNC Symbol;Acc:HGNC:4963]	Body	HLA-F	6	29666308	rs4713232	intergenic	0.144124	-25784	0.26	0.12	0.23	0.43	0.3	0.23	FALSE	FALSE
6.29732	cg15331332	6.53287	3.5e-10	7.98e-07	0.28867	HLA-F	chr6	29692111	major histocompatibility complex, class I, F [Source:HGNC Symbol;Acc:HGNC:4963]	Body	IFITM4P	6	29731635	rs7759474	intergenic	0.143854	39524	0.26	0.22	0.22	0.39	0.27	0.21	FALSE	FALSE
6.2969	cg24351901	6.50999	3.99e-10	8.97e-07	0.226443	HLA-F	chr6	29692092	major histocompatibility complex, class I, F [Source:HGNC Symbol;Acc:HGNC:4963]	Body	HLA-F	6	29690056	rs17875376	intergenic	0.142992	-2036	0.22	0.17	0.22	0.38	0.26	0.084	FALSE	FALSE
6.29721	cg24351901	6.45374	5.49e-10	1.17e-06	0.188901	HLA-F	chr6	29692092	major histocompatibility complex, class I, F [Source:HGNC Symbol;Acc:HGNC:4963]	Body	IFITM4P	6	29720961	rs4713243	intergenic	0.140878	28869	0.44	0.37	0.34	0.66	0.37	0.46	FALSE	FALSE
6.29666	cg15331332	6.388	7.96e-10	1.65e-06	0.275202	HLA-F	chr6	29692111	major histocompatibility complex, class I, F [Source:HGNC Symbol;Acc:HGNC:4963]	Body	HLA-F	6	29666308	rs4713232	intergenic	0.138418	-25803	0.26	0.12	0.23	0.43	0.3	0.23	FALSE	FALSE
6.29666	cg23892836	6.31286	1.21e-09	2.36e-06	0.226763	HLA-F	chr6	29692085	major histocompatibility complex, class I, F [Source:HGNC Symbol;Acc:HGNC:4963]	Body	HLA-F	6	29666308	rs4713232	intergenic	0.13562	-25777	0.26	0.12	0.23	0.43	0.3	0.23	FALSE	FALSE
6.29731	cg24351901	6.31189	1.22e-09	2.36e-06	0.185492	HLA-F	chr6	29692092	major histocompatibility complex, class I, F [Source:HGNC Symbol;Acc:HGNC:4963]	Body	IFITM4P	6	29730504	rs9258275	intergenic	0.135584	38412	0.45	0.37	0.35	0.66	0.37	0.47	FALSE	FALSE
6.29733	cg15331332	6.25614	1.66e-09	3.14e-06	0.273069	HLA-F	chr6	29692111	major histocompatibility complex, class I, F [Source:HGNC Symbol;Acc:HGNC:4963]	Body	IFITM4P	6	29732813	rs2523420	intergenic	0.133518	40702	0.27	0.22	0.27	0.39	0.3	0.17	FALSE	FALSE
6.29689	cg15331332	-6.22038	2.03e-09	3.78e-06	-0.243607	HLA-F	chr6	29692111	major histocompatibility complex, class I, F [Source:HGNC Symbol;Acc:HGNC:4963]	Body	HLA-F	6	29688667	rs1632957	intergenic	0.132197	-3444	0.25	0.15	0.32	0.25	0.2	0.39	FALSE	FALSE
6.29605	cg23892836	6.20014	2.27e-09	4.1e-06	0.252316	HLA-F	chr6	29692085	major histocompatibility complex, class I, F [Source:HGNC Symbol;Acc:HGNC:4963]	Body	GABBR1	6	29605489	rs1233376	intergenic	0.131451	-86596	0.22	0.2	0.23	0.29	0.26	0.14	FALSE	FALSE
6.29781	cg23892836	-6.19967	2.28e-09	4.1e-06	-0.206595	HLA-F	chr6	29692085	major histocompatibility complex, class I, F [Source:HGNC Symbol;Acc:HGNC:4963]	Body	LOC554223	6	29781049		intergenic	0.131433	88964	NA	NA	NA		NA		FALSE	FALSE
6.29781	cg15331332	-6.12922	3.35e-09	5.91e-06	-0.245723	HLA-F	chr6	29692111	major histocompatibility complex, class I, F [Source:HGNC Symbol;Acc:HGNC:4963]	Body	LOC554223	6	29781049		intergenic	0.128846	88938	NA	NA	NA		NA		FALSE	FALSE
6.29725	cg24351901	-6.12733	3.39e-09	5.91e-06	-0.187382	HLA-F	chr6	29692092	major histocompatibility complex, class I, F [Source:HGNC Symbol;Acc:HGNC:4963]	Body	IFITM4P	6	29725295	rs1737077	intergenic	0.128777	33203	0.23	0.14	0.29	0.25	0.19	0.32	FALSE	FALSE
6.29781	cg24351901	-6.12505	3.43e-09	5.92e-06	-0.186093	HLA-F	chr6	29692092	major histocompatibility complex, class I, F [Source:HGNC Symbol;Acc:HGNC:4963]	Body	LOC554223	6	29781049		intergenic	0.128693	88957	NA	NA	NA		NA		FALSE	FALSE
6.29726	cg24351901	-6.03446	5.62e-09	8.94e-06	-0.176705	HLA-F	chr6	29692092	major histocompatibility complex, class I, F [Source:HGNC Symbol;Acc:HGNC:4963]	Body	IFITM4P	6	29725721	rs1633065	intergenic	0.125389	33629	0.32	0.32	0.39	0.28	0.25	0.4	FALSE	FALSE
6.2975	cg23892836	6.0279	5.82e-09	9.13e-06	0.213936	HLA-F	chr6	29692085	major histocompatibility complex, class I, F [Source:HGNC Symbol;Acc:HGNC:4963]	Body	IFITM4P	6	29749503	rs3094642	intergenic	0.12515	57418	0.31	0.28	0.35	0.37	0.4	0.17	FALSE	FALSE
6.29737	cg23892836	6.01023	6.4e-09	9.72e-06	0.217671	HLA-F	chr6	29692085	major histocompatibility complex, class I, F [Source:HGNC Symbol;Acc:HGNC:4963]	Body	IFITM4P	6	29737074	rs2735043	intergenic	0.124509	44989	0.3	0.27	0.35	0.37	0.39	0.17	FALSE	FALSE
6.29771	cg23892836	6.01023	6.4e-09	9.72e-06	0.217671	HLA-F	chr6	29692085	major histocompatibility complex, class I, F [Source:HGNC Symbol;Acc:HGNC:4963]	Body	LOC554223	6	29771298	rs1611190	intergenic	0.124509	79213	0.3	0.27	0.35	0.36	0.39	0.17	FALSE	FALSE
6.29788	cg23892836	6.01023	6.4e-09	9.72e-06	0.217671	HLA-F	chr6	29692085	major histocompatibility complex, class I, F [Source:HGNC Symbol;Acc:HGNC:4963]	Body	LOC554223	6	29787976	.	intergenic	0.124509	95891	0.3	0.27	0.35	0.37	0.39	0.17	FALSE	FALSE
6.29818	cg23892836	5.9973	6.86e-09	1.02e-05	0.214453	HLA-F	chr6	29692085	major histocompatibility complex, class I, F [Source:HGNC Symbol;Acc:HGNC:4963]	Body	ZNRD1ASP	6	29818123	rs2523763	intergenic	0.12404	126038	0.3	0.28	0.33	0.37	0.36	0.16	FALSE	FALSE
6.29726	cg15331332	-5.98923	7.17e-09	1.04e-05	-0.231658	HLA-F	chr6	29692111	major histocompatibility complex, class I, F [Source:HGNC Symbol;Acc:HGNC:4963]	Body	IFITM4P	6	29725721	rs1633065	intergenic	0.123748	33610	0.32	0.32	0.39	0.28	0.25	0.4	FALSE	FALSE
6.29781	cg23892836	5.97672	7.67e-09	1.1e-05	0.216764	HLA-F	chr6	29692085	major histocompatibility complex, class I, F [Source:HGNC Symbol;Acc:HGNC:4963]	Body	LOC554223	6	29781011	rs2743936	intergenic	0.123295	88926	0.3	0.27	0.35	0.37	0.39	0.17	FALSE	FALSE
6.29678	cg23892836	5.95597	8.57e-09	1.21e-05	0.243806	HLA-F	chr6	29692085	major histocompatibility complex, class I, F [Source:HGNC Symbol;Acc:HGNC:4963]	Body	HLA-F	6	29677641	rs3871468	intergenic	0.122545	-14444	0.18	0.12	0.19	0.27	0.24	0.086	FALSE	FALSE
6.29655	cg23892836	5.94663	9.01e-09	1.26e-05	0.243839	HLA-F	chr6	29692085	major histocompatibility complex, class I, F [Source:HGNC Symbol;Acc:HGNC:4963]	Body	HLA-F	6	29654570	rs4959123	intergenic	0.122208	-37515	0.18	0.12	0.19	0.28	0.24	0.091	FALSE	FALSE
6.29734	cg15331332	5.93627	9.53e-09	1.31e-05	0.246809	HLA-F	chr6	29692111	major histocompatibility complex, class I, F [Source:HGNC Symbol;Acc:HGNC:4963]	Body	IFITM4P	6	29734098	rs2735046	intergenic	0.121834	41987	0.37	0.4	0.44	0.38	0.41	0.24	FALSE	FALSE
13.4357	cg03763873	-5.92666	1e-08	1.36e-05	-0.351908	EPSTI1	chr13	43565901	epithelial stromal interaction 1 [Source:HGNC Symbol;Acc:HGNC:16465]	Body	EPSTI1	13	43569954		intergenic	0.121488	4053	NA	NA	NA		NA		TRUE	TRUE
6.29689	cg11617938	-5.89233	1.2e-08	1.58e-05	-0.187474	HLA-F	chr6	29692281	major histocompatibility complex, class I, F [Source:HGNC Symbol;Acc:HGNC:4963]	Body	HLA-F	6	29688501		intergenic	0.120254	-3780	NA	NA	NA		NA		FALSE	FALSE
6.29725	cg15331332	-5.83936	1.6e-08	2.05e-05	-0.237062	HLA-F	chr6	29692111	major histocompatibility complex, class I, F [Source:HGNC Symbol;Acc:HGNC:4963]	Body	IFITM4P	6	29725295	rs1737077	intergenic	0.118356	33184	0.23	0.14	0.29	0.25	0.19	0.32	FALSE	FALSE
6.29648	cg23892836	5.81372	1.83e-08	2.31e-05	0.239141	HLA-F	chr6	29692085	major histocompatibility complex, class I, F [Source:HGNC Symbol;Acc:HGNC:4963]	Body	HLA-F	6	29647715	rs17369215	intergenic	0.117441	-44370	0.18	0.12	0.19	0.28	0.24	0.091	FALSE	FALSE
6.2967	cg23892836	5.78817	2.09e-08	2.58e-05	0.233875	HLA-F	chr6	29692085	major histocompatibility complex, class I, F [Source:HGNC Symbol;Acc:HGNC:4963]	Body	HLA-F	6	29670366	rs12661228	intergenic	0.116531	-21719	0.21	0.2	0.2	0.29	0.25	0.12	FALSE	FALSE
6.29681	cg23892836	-5.76165	2.4e-08	2.9e-05	-0.192727	HLA-F	chr6	29692085	major histocompatibility complex, class I, F [Source:HGNC Symbol;Acc:HGNC:4963]	Body	HLA-F	6	29681293	rs734259	intergenic	0.115589	-10792	0.24	0.059	0.31	0.35	0.19	0.38	FALSE	FALSE
12.6971	cg25137154	-5.75943	2.43e-08	2.91e-05	-0.259531	CPSF6	chr12	69648315	cleavage and polyadenylation specific factor 6 [Source:HGNC Symbol;Acc:HGNC:13871]	Body	CPSF6	12	69709312	rs10878961	intergenic	0.11551	60997	0.11	0.16	0.11	0.011	0.15	0.1	FALSE	FALSE
6.29689	cg11617938	-5.74646	2.6e-08	3.09e-05	-0.18764	HLA-F	chr6	29692281	major histocompatibility complex, class I, F [Source:HGNC Symbol;Acc:HGNC:4963]	Body	HLA-F	6	29688667	rs1632957	intergenic	0.11505	-3614	0.25	0.15	0.32	0.25	0.2	0.39	FALSE	FALSE
6.29667	cg23892836	5.73551	2.75e-08	3.24e-05	0.231427	HLA-F	chr6	29692085	major histocompatibility complex, class I, F [Source:HGNC Symbol;Acc:HGNC:4963]	Body	HLA-F	6	29667479	rs4713233	intergenic	0.114662	-24606	0.21	0.2	0.2	0.28	0.25	0.11	FALSE	FALSE
6.29733	cg24351901	5.72839	2.86e-08	3.3e-05	0.191548	HLA-F	chr6	29692092	major histocompatibility complex, class I, F [Source:HGNC Symbol;Acc:HGNC:4963]	Body	IFITM4P	6	29732813	rs2523420	intergenic	0.11441	40721	0.27	0.22	0.27	0.39	0.3	0.17	FALSE	FALSE
6.2974	cg23892836	5.66107	4.06e-08	4.24e-05	0.212883	HLA-F	chr6	29692085	major histocompatibility complex, class I, F [Source:HGNC Symbol;Acc:HGNC:4963]	Body	IFITM4P	6	29740166	rs2844841	intergenic	0.112036	48081	0.26	0.19	0.28	0.35	0.35	0.16	FALSE	FALSE
6.29745	cg23892836	5.66107	4.06e-08	4.24e-05	0.212883	HLA-F	chr6	29692085	major histocompatibility complex, class I, F [Source:HGNC Symbol;Acc:HGNC:4963]	Body	IFITM4P	6	29745350	rs2517928	intergenic	0.112036	53265	0.26	0.19	0.28	0.35	0.35	0.16	FALSE	FALSE
6.29749	cg23892836	5.66107	4.06e-08	4.24e-05	0.212883	HLA-F	chr6	29692085	major histocompatibility complex, class I, F [Source:HGNC Symbol;Acc:HGNC:4963]	Body	IFITM4P	6	29749118	rs2735038	intergenic	0.112036	57033	0.26	0.19	0.28	0.35	0.35	0.16	FALSE	FALSE
6.29756	cg23892836	5.66107	4.06e-08	4.24e-05	0.212883	HLA-F	chr6	29692085	major histocompatibility complex, class I, F [Source:HGNC Symbol;Acc:HGNC:4963]	Body	IFITM4P	6	29755760	rs2743940	intergenic	0.112036	63675	0.26	0.19	0.28	0.35	0.35	0.16	FALSE	FALSE
6.29772	cg23892836	5.66107	4.06e-08	4.24e-05	0.212883	HLA-F	chr6	29692085	major histocompatibility complex, class I, F [Source:HGNC Symbol;Acc:HGNC:4963]	Body	LOC554223	6	29772098	rs2394688	intergenic	0.112036	80013	0.26	0.19	0.28	0.35	0.35	0.16	FALSE	FALSE
6.29785	cg23892836	5.66107	4.06e-08	4.24e-05	0.212883	HLA-F	chr6	29692085	major histocompatibility complex, class I, F [Source:HGNC Symbol;Acc:HGNC:4963]	Body	LOC554223	6	29784503	.	intergenic	0.112036	92418	0.26	0.19	0.28	0.35	0.35	0.16	FALSE	FALSE
6.29787	cg23892836	5.66107	4.06e-08	4.24e-05	0.212883	HLA-F	chr6	29692085	major histocompatibility complex, class I, F [Source:HGNC Symbol;Acc:HGNC:4963]	Body	LOC554223	6	29787202	.	intergenic	0.112036	95117	0.26	0.19	0.28	0.35	0.35	0.16	FALSE	FALSE
6.29605	cg15331332	5.64847	4.33e-08	4.49e-05	0.279271	HLA-F	chr6	29692111	major histocompatibility complex, class I, F [Source:HGNC Symbol;Acc:HGNC:4963]	Body	GABBR1	6	29605489	rs1233376	intergenic	0.111594	-86622	0.22	0.2	0.23	0.29	0.26	0.14	FALSE	FALSE
6.2982	cg23892836	5.63925	4.54e-08	4.63e-05	0.202907	HLA-F	chr6	29692085	major histocompatibility complex, class I, F [Source:HGNC Symbol;Acc:HGNC:4963]	Body	ZNRD1ASP	6	29820278	rs3115627	intergenic	0.11127	128193	0.3	0.3	0.33	0.37	0.36	0.15	FALSE	FALSE
6.29826	cg23892836	5.63925	4.54e-08	4.63e-05	0.202907	HLA-F	chr6	29692085	major histocompatibility complex, class I, F [Source:HGNC Symbol;Acc:HGNC:4963]	Body	ZNRD1ASP	6	29825566	.	intergenic	0.11127	133481	0.3	0.3	0.33	0.36	0.36	0.15	FALSE	FALSE
6.29732	cg24351901	5.63907	4.54e-08	4.63e-05	0.19238	HLA-F	chr6	29692092	major histocompatibility complex, class I, F [Source:HGNC Symbol;Acc:HGNC:4963]	Body	IFITM4P	6	29731635	rs7759474	intergenic	0.111264	39543	0.26	0.22	0.22	0.39	0.27	0.21	FALSE	FALSE
6.2982	cg23892836	5.63668	4.6e-08	4.66e-05	0.191321	HLA-F	chr6	29692085	major histocompatibility complex, class I, F [Source:HGNC Symbol;Acc:HGNC:4963]	Body	ZNRD1ASP	6	29819694	rs2107197	intergenic	0.11118	127609	0.33	0.28	0.36	0.4	0.41	0.21	FALSE	FALSE
13.4357	cg12439472	-5.6259	4.86e-08	4.87e-05	-0.904354	EPSTI1	chr13	43565399	epithelial stromal interaction 1 [Source:HGNC Symbol;Acc:HGNC:16465]	Body	EPSTI1	13	43569954		intergenic	0.110802	4555	NA	NA	NA		NA		TRUE	TRUE
6.29807	cg23892836	5.61164	5.23e-08	5.2e-05	0.206942	HLA-F	chr6	29692085	major histocompatibility complex, class I, F [Source:HGNC Symbol;Acc:HGNC:4963]	Body	ZNRD1ASP	6	29806786	rs446049	intergenic	0.110303	114701	0.28	0.22	0.33	0.37	0.36	0.15	FALSE	FALSE
6.29782	cg23892836	-5.58856	5.89e-08	5.82e-05	-0.183353	HLA-F	chr6	29692085	major histocompatibility complex, class I, F [Source:HGNC Symbol;Acc:HGNC:4963]	Body	LOC554223	6	29782048	rs1610707	intergenic	0.109497	89963	0.34	0.27	0.38	0.33	0.33	0.46	FALSE	FALSE
6.2975	cg15331332	5.57782	6.23e-08	6.08e-05	0.239977	HLA-F	chr6	29692111	major histocompatibility complex, class I, F [Source:HGNC Symbol;Acc:HGNC:4963]	Body	IFITM4P	6	29749503	rs3094642	intergenic	0.109122	57392	0.31	0.28	0.35	0.37	0.4	0.17	FALSE	FALSE
6.29737	cg15331332	5.5641	6.68e-08	6.3e-05	0.244257	HLA-F	chr6	29692111	major histocompatibility complex, class I, F [Source:HGNC Symbol;Acc:HGNC:4963]	Body	IFITM4P	6	29737074	rs2735043	intergenic	0.108644	44963	0.3	0.27	0.35	0.37	0.39	0.17	FALSE	FALSE
6.29771	cg15331332	5.5641	6.68e-08	6.3e-05	0.244257	HLA-F	chr6	29692111	major histocompatibility complex, class I, F [Source:HGNC Symbol;Acc:HGNC:4963]	Body	LOC554223	6	29771298	rs1611190	intergenic	0.108644	79187	0.3	0.27	0.35	0.36	0.39	0.17	FALSE	FALSE
6.29788	cg15331332	5.5641	6.68e-08	6.3e-05	0.244257	HLA-F	chr6	29692111	major histocompatibility complex, class I, F [Source:HGNC Symbol;Acc:HGNC:4963]	Body	LOC554223	6	29787976	.	intergenic	0.108644	95865	0.3	0.27	0.35	0.37	0.39	0.17	FALSE	FALSE
6.29678	cg15331332	5.56407	6.68e-08	6.3e-05	0.275767	HLA-F	chr6	29692111	major histocompatibility complex, class I, F [Source:HGNC Symbol;Acc:HGNC:4963]	Body	HLA-F	6	29677641	rs3871468	intergenic	0.108643	-14470	0.18	0.12	0.19	0.27	0.24	0.086	FALSE	FALSE
6.29781	cg15331332	5.54305	7.43e-08	6.9e-05	0.24361	HLA-F	chr6	29692111	major histocompatibility complex, class I, F [Source:HGNC Symbol;Acc:HGNC:4963]	Body	LOC554223	6	29781011	rs2743936	intergenic	0.107912	88900	0.3	0.27	0.35	0.37	0.39	0.17	FALSE	FALSE
6.29734	cg24351901	5.5428	7.44e-08	6.9e-05	0.176009	HLA-F	chr6	29692092	major histocompatibility complex, class I, F [Source:HGNC Symbol;Acc:HGNC:4963]	Body	IFITM4P	6	29734098	rs2735046	intergenic	0.107904	42006	0.37	0.4	0.44	0.38	0.41	0.24	FALSE	FALSE
6.29932	cg24351901	-5.52712	8.06e-08	7.39e-05	-0.170788	HLA-F	chr6	29692092	major histocompatibility complex, class I, F [Source:HGNC Symbol;Acc:HGNC:4963]	Body	HLA-A	6	29931940		intergenic	0.10736	239848	NA	NA	NA		NA		FALSE	FALSE
6.29655	cg15331332	5.50938	8.82e-08	8e-05	0.273761	HLA-F	chr6	29692111	major histocompatibility complex, class I, F [Source:HGNC Symbol;Acc:HGNC:4963]	Body	HLA-F	6	29654570	rs4959123	intergenic	0.106745	-37541	0.18	0.12	0.19	0.28	0.24	0.091	FALSE	FALSE
6.29776	cg23892836	5.46088	1.13e-07	0.0001	0.189287	HLA-F	chr6	29692085	major histocompatibility complex, class I, F [Source:HGNC Symbol;Acc:HGNC:4963]	Body	LOC554223	6	29775662	rs2523409	intergenic	0.10507	83577	0.34	0.37	0.38	0.37	0.39	0.18	FALSE	FALSE
6.29818	cg15331332	5.45127	1.18e-07	0.000104391	0.236728	HLA-F	chr6	29692111	major histocompatibility complex, class I, F [Source:HGNC Symbol;Acc:HGNC:4963]	Body	ZNRD1ASP	6	29818123	rs2523763	intergenic	0.10474	126012	0.3	0.28	0.33	0.37	0.36	0.16	FALSE	FALSE
6.29673	cg23892836	-5.38238	1.67e-07	0.000143567	-0.181417	HLA-F	chr6	29692085	major histocompatibility complex, class I, F [Source:HGNC Symbol;Acc:HGNC:4963]	Body	HLA-F	6	29673206	rs3131864	intergenic	0.102378	-18879	0.24	0.059	0.31	0.35	0.19	0.38	FALSE	FALSE
6.29829	cg23892836	5.37973	1.69e-07	0.000144719	0.194067	HLA-F	chr6	29692085	major histocompatibility complex, class I, F [Source:HGNC Symbol;Acc:HGNC:4963]	Body	ZNRD1ASP	6	29829482	rs1611715	intergenic	0.102288	137397	0.29	0.23	0.4	0.37	0.36	0.15	FALSE	FALSE
6.2973	cg11617938	-5.35845	1.88e-07	0.000159269	-0.177204	HLA-F	chr6	29692281	major histocompatibility complex, class I, F [Source:HGNC Symbol;Acc:HGNC:4963]	Body	IFITM4P	6	29730002		intergenic	0.101562	37721	NA	NA	NA		NA		FALSE	FALSE
6.29932	cg15331332	-5.3584	1.88e-07	0.000159269	-0.219209	HLA-F	chr6	29692111	major histocompatibility complex, class I, F [Source:HGNC Symbol;Acc:HGNC:4963]	Body	HLA-A	6	29931940		intergenic	0.101561	239829	NA	NA	NA		NA		FALSE	FALSE
6.2967	cg15331332	5.3407	2.06e-07	0.000173009	0.261504	HLA-F	chr6	29692111	major histocompatibility complex, class I, F [Source:HGNC Symbol;Acc:HGNC:4963]	Body	HLA-F	6	29670366	rs12661228	intergenic	0.100958	-21745	0.21	0.2	0.2	0.29	0.25	0.12	FALSE	FALSE
6.29782	cg15331332	-5.32868	2.18e-07	0.000181765	-0.211068	HLA-F	chr6	29692111	major histocompatibility complex, class I, F [Source:HGNC Symbol;Acc:HGNC:4963]	Body	LOC554223	6	29782048	rs1610707	intergenic	0.10055	89937	0.34	0.27	0.38	0.33	0.33	0.46	FALSE	FALSE
6.29834	cg23892836	5.32146	2.26e-07	0.000185938	0.190297	HLA-F	chr6	29692085	major histocompatibility complex, class I, F [Source:HGNC Symbol;Acc:HGNC:4963]	Body	ZNRD1ASP	6	29833840	rs2523818	intergenic	0.100305	141755	0.3	0.26	0.37	0.36	0.33	0.2	FALSE	FALSE
6.29726	cg11617938	-5.31902	2.29e-07	0.000185938	-0.172134	HLA-F	chr6	29692281	major histocompatibility complex, class I, F [Source:HGNC Symbol;Acc:HGNC:4963]	Body	IFITM4P	6	29725721	rs1633065	intergenic	0.100222	33440	0.32	0.32	0.39	0.28	0.25	0.4	FALSE	FALSE
6.29722	cg23892836	-5.29863	2.53e-07	0.000204616	-0.164921	HLA-F	chr6	29692085	major histocompatibility complex, class I, F [Source:HGNC Symbol;Acc:HGNC:4963]	Body	IFITM4P	6	29721738	rs1611296	intergenic	0.0995318	29653	0.43	0.41	0.53	0.32	0.43	0.48	FALSE	FALSE
6.29822	cg23892836	5.29521	2.57e-07	0.000206063	0.200287	HLA-F	chr6	29692085	major histocompatibility complex, class I, F [Source:HGNC Symbol;Acc:HGNC:4963]	Body	ZNRD1ASP	6	29821567	rs2734982	intergenic	0.0994162	129482	0.25	0.19	0.27	0.35	0.32	0.15	FALSE	FALSE
6.29826	cg23892836	5.29521	2.57e-07	0.000206063	0.200287	HLA-F	chr6	29692085	major histocompatibility complex, class I, F [Source:HGNC Symbol;Acc:HGNC:4963]	Body	ZNRD1ASP	6	29826092	.	intergenic	0.0994162	134007	0.25	0.19	0.27	0.35	0.32	0.15	FALSE	FALSE
6.29928	cg24351901	-5.27518	2.84e-07	0.000221512	-0.162859	HLA-F	chr6	29692092	major histocompatibility complex, class I, F [Source:HGNC Symbol;Acc:HGNC:4963]	Body	HLA-A	6	29928270		intergenic	0.0987394	236178	NA	NA	NA		NA		FALSE	FALSE
6.29725	cg11617938	-5.2751	2.84e-07	0.000221512	-0.178777	HLA-F	chr6	29692281	major histocompatibility complex, class I, F [Source:HGNC Symbol;Acc:HGNC:4963]	Body	IFITM4P	6	29725295	rs1737077	intergenic	0.0987368	33014	0.23	0.14	0.29	0.25	0.19	0.32	FALSE	FALSE
6.29648	cg15331332	5.27423	2.85e-07	0.000221512	0.263369	HLA-F	chr6	29692111	major histocompatibility complex, class I, F [Source:HGNC Symbol;Acc:HGNC:4963]	Body	HLA-F	6	29647715	rs17369215	intergenic	0.0987074	-44396	0.18	0.12	0.19	0.28	0.24	0.091	FALSE	FALSE
6.29655	cg23892836	-5.27369	2.86e-07	0.000221512	-0.176866	HLA-F	chr6	29692085	major histocompatibility complex, class I, F [Source:HGNC Symbol;Acc:HGNC:4963]	Body	HLA-F	6	29654700	rs3117301	intergenic	0.0986894	-37385	0.28	0.19	0.31	0.34	0.2	0.37	FALSE	FALSE
6.29768	cg11617938	5.26596	2.97e-07	0.000227934	0.18495	HLA-F	chr6	29692281	major histocompatibility complex, class I, F [Source:HGNC Symbol;Acc:HGNC:4963]	Body	LOC554223	6	29768344	rs1611185	intergenic	0.0984286	76063	0.39	0.27	0.38	0.56	0.45	0.33	FALSE	FALSE
6.29782	cg24351901	-5.26447	2.99e-07	0.000228534	-0.158206	HLA-F	chr6	29692092	major histocompatibility complex, class I, F [Source:HGNC Symbol;Acc:HGNC:4963]	Body	LOC554223	6	29782048	rs1610707	intergenic	0.0983786	89956	0.34	0.27	0.38	0.33	0.33	0.46	FALSE	FALSE
6.2982	cg15331332	5.26173	3.04e-07	0.000229494	0.229086	HLA-F	chr6	29692111	major histocompatibility complex, class I, F [Source:HGNC Symbol;Acc:HGNC:4963]	Body	ZNRD1ASP	6	29820278	rs3115627	intergenic	0.0982862	128167	0.3	0.3	0.33	0.37	0.36	0.15	FALSE	FALSE
6.29826	cg15331332	5.26173	3.04e-07	0.000229494	0.229086	HLA-F	chr6	29692111	major histocompatibility complex, class I, F [Source:HGNC Symbol;Acc:HGNC:4963]	Body	ZNRD1ASP	6	29825566	.	intergenic	0.0982862	133455	0.3	0.3	0.33	0.36	0.36	0.15	FALSE	FALSE
6.29667	cg15331332	5.24765	3.25e-07	0.000244755	0.256771	HLA-F	chr6	29692111	major histocompatibility complex, class I, F [Source:HGNC Symbol;Acc:HGNC:4963]	Body	HLA-F	6	29667479	rs4713233	intergenic	0.0978123	-24632	0.21	0.2	0.2	0.28	0.25	0.11	FALSE	FALSE
13.4357	cg03763873	-5.23588	3.44e-07	0.00025808	-0.3145	EPSTI1	chr13	43565901	epithelial stromal interaction 1 [Source:HGNC Symbol;Acc:HGNC:16465]	Body	EPSTI1	13	43571021		intergenic	0.0974165	5120	NA	NA	NA		NA		TRUE	TRUE
6.29784	cg23892836	-5.22296	3.67e-07	0.000269001	-0.174309	HLA-F	chr6	29692085	major histocompatibility complex, class I, F [Source:HGNC Symbol;Acc:HGNC:4963]	Body	LOC554223	6	29784192	rs1633097	intergenic	0.0969832	92107	0.51	0.62	0.52	0.42	0.4	0.58	FALSE	FALSE
6.2974	cg15331332	5.21892	3.74e-07	0.000269001	0.237767	HLA-F	chr6	29692111	major histocompatibility complex, class I, F [Source:HGNC Symbol;Acc:HGNC:4963]	Body	IFITM4P	6	29740166	rs2844841	intergenic	0.0968476	48055	0.26	0.19	0.28	0.35	0.35	0.16	FALSE	FALSE
6.29745	cg15331332	5.21892	3.74e-07	0.000269001	0.237767	HLA-F	chr6	29692111	major histocompatibility complex, class I, F [Source:HGNC Symbol;Acc:HGNC:4963]	Body	IFITM4P	6	29745350	rs2517928	intergenic	0.0968476	53239	0.26	0.19	0.28	0.35	0.35	0.16	FALSE	FALSE
6.29749	cg15331332	5.21892	3.74e-07	0.000269001	0.237767	HLA-F	chr6	29692111	major histocompatibility complex, class I, F [Source:HGNC Symbol;Acc:HGNC:4963]	Body	IFITM4P	6	29749118	rs2735038	intergenic	0.0968476	57007	0.26	0.19	0.28	0.35	0.35	0.16	FALSE	FALSE
6.29756	cg15331332	5.21892	3.74e-07	0.000269001	0.237767	HLA-F	chr6	29692111	major histocompatibility complex, class I, F [Source:HGNC Symbol;Acc:HGNC:4963]	Body	IFITM4P	6	29755760	rs2743940	intergenic	0.0968476	63649	0.26	0.19	0.28	0.35	0.35	0.16	FALSE	FALSE
6.29772	cg15331332	5.21892	3.74e-07	0.000269001	0.237767	HLA-F	chr6	29692111	major histocompatibility complex, class I, F [Source:HGNC Symbol;Acc:HGNC:4963]	Body	LOC554223	6	29772098	rs2394688	intergenic	0.0968476	79987	0.26	0.19	0.28	0.35	0.35	0.16	FALSE	FALSE
6.29785	cg15331332	5.21892	3.74e-07	0.000269001	0.237767	HLA-F	chr6	29692111	major histocompatibility complex, class I, F [Source:HGNC Symbol;Acc:HGNC:4963]	Body	LOC554223	6	29784503	.	intergenic	0.0968476	92392	0.26	0.19	0.28	0.35	0.35	0.16	FALSE	FALSE
6.29787	cg15331332	5.21892	3.74e-07	0.000269001	0.237767	HLA-F	chr6	29692111	major histocompatibility complex, class I, F [Source:HGNC Symbol;Acc:HGNC:4963]	Body	LOC554223	6	29787202	.	intergenic	0.0968476	95091	0.26	0.19	0.28	0.35	0.35	0.16	FALSE	FALSE
6.29605	cg24351901	5.21823	3.75e-07	0.000269001	0.197125	HLA-F	chr6	29692092	major histocompatibility complex, class I, F [Source:HGNC Symbol;Acc:HGNC:4963]	Body	GABBR1	6	29605489	rs1233376	intergenic	0.0968246	-86603	0.22	0.2	0.23	0.29	0.26	0.14	FALSE	FALSE
6.29678	cg24351901	5.20488	4.01e-07	0.000285828	0.19682	HLA-F	chr6	29692092	major histocompatibility complex, class I, F [Source:HGNC Symbol;Acc:HGNC:4963]	Body	HLA-F	6	29677641	rs3871468	intergenic	0.0963773	-14451	0.18	0.12	0.19	0.27	0.24	0.086	FALSE	FALSE
6.29825	cg23892836	5.18566	4.4e-07	0.000307126	0.175608	HLA-F	chr6	29692085	major histocompatibility complex, class I, F [Source:HGNC Symbol;Acc:HGNC:4963]	Body	ZNRD1ASP	6	29824610	.	intergenic	0.0957349	132525	0.33	0.27	0.36	0.4	0.41	0.21	FALSE	FALSE
6.29781	cg11617938	-5.18353	4.44e-07	0.000308998	-0.174819	HLA-F	chr6	29692281	major histocompatibility complex, class I, F [Source:HGNC Symbol;Acc:HGNC:4963]	Body	LOC554223	6	29781049		intergenic	0.0956638	88768	NA	NA	NA		NA		FALSE	FALSE
6.29665	cg23892836	-5.17349	4.67e-07	0.00032033	-0.170297	HLA-F	chr6	29692085	major histocompatibility complex, class I, F [Source:HGNC Symbol;Acc:HGNC:4963]	Body	HLA-F	6	29664590	rs3129086	intergenic	0.095329	-27495	0.29	0.22	0.34	0.35	0.22	0.39	FALSE	FALSE
6.29784	cg15331332	-5.1676	4.8e-07	0.000328233	-0.207386	HLA-F	chr6	29692111	major histocompatibility complex, class I, F [Source:HGNC Symbol;Acc:HGNC:4963]	Body	LOC554223	6	29784192	rs1633097	intergenic	0.0951324	92081	0.51	0.62	0.52	0.42	0.4	0.58	FALSE	FALSE
6.29655	cg24351901	5.14001	5.49e-07	0.000368862	0.194894	HLA-F	chr6	29692092	major histocompatibility complex, class I, F [Source:HGNC Symbol;Acc:HGNC:4963]	Body	HLA-F	6	29654570	rs4959123	intergenic	0.0942148	-37522	0.18	0.12	0.19	0.28	0.24	0.091	FALSE	FALSE
6.29722	cg15331332	-5.13831	5.53e-07	0.00036979	-0.192694	HLA-F	chr6	29692111	major histocompatibility complex, class I, F [Source:HGNC Symbol;Acc:HGNC:4963]	Body	IFITM4P	6	29721738	rs1611296	intergenic	0.0941584	29627	0.43	0.41	0.53	0.32	0.43	0.48	FALSE	FALSE
6.29932	cg23892836	-5.13779	5.54e-07	0.00036979	-0.175687	HLA-F	chr6	29692085	major histocompatibility complex, class I, F [Source:HGNC Symbol;Acc:HGNC:4963]	Body	HLA-A	6	29931940		intergenic	0.0941412	239855	NA	NA	NA		NA		FALSE	FALSE
6.2975	cg24351901	5.13243	5.69e-07	0.000377924	0.168746	HLA-F	chr6	29692092	major histocompatibility complex, class I, F [Source:HGNC Symbol;Acc:HGNC:4963]	Body	IFITM4P	6	29749503	rs3094642	intergenic	0.0939634	57411	0.31	0.28	0.35	0.37	0.4	0.17	FALSE	FALSE
13.4357	cg12439472	-5.12754	5.82e-07	0.000383818	-0.830443	EPSTI1	chr13	43565399	epithelial stromal interaction 1 [Source:HGNC Symbol;Acc:HGNC:16465]	Body	EPSTI1	13	43571021		intergenic	0.0938011	5622	NA	NA	NA		NA		TRUE	TRUE
6.29722	cg24351901	-5.11314	6.24e-07	0.000406425	-0.14537	HLA-F	chr6	29692092	major histocompatibility complex, class I, F [Source:HGNC Symbol;Acc:HGNC:4963]	Body	IFITM4P	6	29721738	rs1611296	intergenic	0.0933241	29646	0.43	0.41	0.53	0.32	0.43	0.48	FALSE	FALSE
6.29732	cg23892836	-5.10432	6.51e-07	0.000422315	-0.15999	HLA-F	chr6	29692085	major histocompatibility complex, class I, F [Source:HGNC Symbol;Acc:HGNC:4963]	Body	IFITM4P	6	29731856	rs1633044	intergenic	0.0930323	39771	0.42	0.41	0.53	0.32	0.43	0.47	FALSE	FALSE
6.29784	cg24351901	-5.08134	7.27e-07	0.000462292	-0.154773	HLA-F	chr6	29692092	major histocompatibility complex, class I, F [Source:HGNC Symbol;Acc:HGNC:4963]	Body	LOC554223	6	29784192	rs1633097	intergenic	0.0922735	92100	0.51	0.62	0.52	0.42	0.4	0.58	FALSE	FALSE
6.29737	cg24351901	5.05522	8.23e-07	0.000510729	0.169782	HLA-F	chr6	29692092	major histocompatibility complex, class I, F [Source:HGNC Symbol;Acc:HGNC:4963]	Body	IFITM4P	6	29737074	rs2735043	intergenic	0.0914138	44982	0.3	0.27	0.35	0.37	0.39	0.17	FALSE	FALSE
6.29771	cg24351901	5.05522	8.23e-07	0.000510729	0.169782	HLA-F	chr6	29692092	major histocompatibility complex, class I, F [Source:HGNC Symbol;Acc:HGNC:4963]	Body	LOC554223	6	29771298	rs1611190	intergenic	0.0914138	79206	0.3	0.27	0.35	0.36	0.39	0.17	FALSE	FALSE
6.29788	cg24351901	5.05522	8.23e-07	0.000510729	0.169782	HLA-F	chr6	29692092	major histocompatibility complex, class I, F [Source:HGNC Symbol;Acc:HGNC:4963]	Body	LOC554223	6	29787976	.	intergenic	0.0914138	95884	0.3	0.27	0.35	0.37	0.39	0.17	FALSE	FALSE
6.29831	cg23892836	5.05483	8.25e-07	0.000510729	0.168588	HLA-F	chr6	29692085	major histocompatibility complex, class I, F [Source:HGNC Symbol;Acc:HGNC:4963]	Body	ZNRD1ASP	6	29830706	rs1611726	intergenic	0.0914011	138621	0.33	0.27	0.42	0.4	0.41	0.21	FALSE	FALSE
6.29928	cg15331332	-5.04193	8.77e-07	0.00053708	-0.206297	HLA-F	chr6	29692111	major histocompatibility complex, class I, F [Source:HGNC Symbol;Acc:HGNC:4963]	Body	HLA-A	6	29928270		intergenic	0.0909775	236159	NA	NA	NA		NA		FALSE	FALSE
6.29807	cg15331332	5.04188	8.77e-07	0.00053708	0.225768	HLA-F	chr6	29692111	major histocompatibility complex, class I, F [Source:HGNC Symbol;Acc:HGNC:4963]	Body	ZNRD1ASP	6	29806786	rs446049	intergenic	0.090976	114675	0.28	0.22	0.33	0.37	0.36	0.15	FALSE	FALSE
6.29776	cg15331332	5.03627	9.01e-07	0.000549538	0.211372	HLA-F	chr6	29692111	major histocompatibility complex, class I, F [Source:HGNC Symbol;Acc:HGNC:4963]	Body	LOC554223	6	29775662	rs2523409	intergenic	0.0907919	83551	0.34	0.37	0.38	0.37	0.39	0.18	FALSE	FALSE
6.29829	cg15331332	5.03016	9.27e-07	0.000561503	0.219395	HLA-F	chr6	29692111	major histocompatibility complex, class I, F [Source:HGNC Symbol;Acc:HGNC:4963]	Body	ZNRD1ASP	6	29829482	rs1611715	intergenic	0.0905919	137371	0.29	0.23	0.4	0.37	0.36	0.15	FALSE	FALSE
6.29781	cg24351901	5.02939	9.31e-07	0.000561503	0.169116	HLA-F	chr6	29692092	major histocompatibility complex, class I, F [Source:HGNC Symbol;Acc:HGNC:4963]	Body	LOC554223	6	29781011	rs2743936	intergenic	0.0905665	88919	0.3	0.27	0.35	0.37	0.39	0.17	FALSE	FALSE
6.2967	cg24351901	5.02601	9.46e-07	0.000568472	0.187572	HLA-F	chr6	29692092	major histocompatibility complex, class I, F [Source:HGNC Symbol;Acc:HGNC:4963]	Body	HLA-F	6	29670366	rs12661228	intergenic	0.0904559	-21726	0.21	0.2	0.2	0.29	0.25	0.12	FALSE	FALSE
6.29923	cg23892836	-5.01551	9.94e-07	0.000593101	-0.180733	HLA-F	chr6	29692085	major histocompatibility complex, class I, F [Source:HGNC Symbol;Acc:HGNC:4963]	Body	HLA-A	6	29923137		intergenic	0.0901125	231052	NA	NA	NA		NA		FALSE	FALSE
6.29727	cg23892836	5.00884	1.03e-06	0.000609904	0.160361	HLA-F	chr6	29692085	major histocompatibility complex, class I, F [Source:HGNC Symbol;Acc:HGNC:4963]	Body	IFITM4P	6	29726550		intergenic	0.0898943	34465	NA	NA	NA		NA		FALSE	FALSE
6.2969	cg11617938	4.97278	1.22e-06	0.000710045	0.194346	HLA-F	chr6	29692281	major histocompatibility complex, class I, F [Source:HGNC Symbol;Acc:HGNC:4963]	Body	HLA-F	6	29690056	rs17875376	intergenic	0.0887191	-2225	0.22	0.17	0.22	0.38	0.26	0.084	FALSE	FALSE
6.29868	cg23892836	4.95003	1.35e-06	0.000781716	0.1661	HLA-F	chr6	29692085	major histocompatibility complex, class I, F [Source:HGNC Symbol;Acc:HGNC:4963]	Body	HLA-H	6	29867797	rs2734934	intergenic	0.0879804	175712	0.42	0.36	0.5	0.51	0.44	0.32	FALSE	FALSE
6.29681	cg24351901	-4.94267	1.4e-06	0.000803478	-0.152853	HLA-F	chr6	29692092	major histocompatibility complex, class I, F [Source:HGNC Symbol;Acc:HGNC:4963]	Body	HLA-F	6	29681293	rs734259	intergenic	0.0877418	-10799	0.24	0.059	0.31	0.35	0.19	0.38	FALSE	FALSE
6.29778	cg23892836	4.93492	1.45e-06	0.000824469	0.192388	HLA-F	chr6	29692085	major histocompatibility complex, class I, F [Source:HGNC Symbol;Acc:HGNC:4963]	Body	LOC554223	6	29777676	rs9380141	intergenic	0.0874911	85591	0.23	0.12	0.25	0.35	0.33	0.16	FALSE	FALSE
6.29732	cg24351901	-4.92195	1.54e-06	0.000872938	-0.140896	HLA-F	chr6	29692092	major histocompatibility complex, class I, F [Source:HGNC Symbol;Acc:HGNC:4963]	Body	IFITM4P	6	29731856	rs1633044	intergenic	0.0870717	39764	0.42	0.41	0.53	0.32	0.43	0.47	FALSE	FALSE
6.29732	cg15331332	-4.91807	1.57e-06	0.000885801	-0.1858	HLA-F	chr6	29692111	major histocompatibility complex, class I, F [Source:HGNC Symbol;Acc:HGNC:4963]	Body	IFITM4P	6	29731856	rs1633044	intergenic	0.0869465	39745	0.42	0.41	0.53	0.32	0.43	0.47	FALSE	FALSE
6.29671	cg23892836	4.89757	1.73e-06	0.00096128	0.167602	HLA-F	chr6	29692085	major histocompatibility complex, class I, F [Source:HGNC Symbol;Acc:HGNC:4963]	Body	HLA-F	6	29671300	rs9258119	intergenic	0.0862856	-20785	0.34	0.36	0.39	0.32	0.43	0.21	FALSE	FALSE
6.29818	cg24351901	4.89576	1.74e-06	0.00096615	0.162764	HLA-F	chr6	29692092	major histocompatibility complex, class I, F [Source:HGNC Symbol;Acc:HGNC:4963]	Body	ZNRD1ASP	6	29818123	rs2523763	intergenic	0.0862271	126031	0.3	0.28	0.33	0.37	0.36	0.16	FALSE	FALSE
6.29681	cg15331332	-4.88739	1.81e-06	0.000994328	-0.199652	HLA-F	chr6	29692111	major histocompatibility complex, class I, F [Source:HGNC Symbol;Acc:HGNC:4963]	Body	HLA-F	6	29681293	rs734259	intergenic	0.0859581	-10818	0.24	0.059	0.31	0.35	0.19	0.38	FALSE	FALSE
6.29667	cg24351901	4.87089	1.96e-06	0.00106976	0.181841	HLA-F	chr6	29692092	major histocompatibility complex, class I, F [Source:HGNC Symbol;Acc:HGNC:4963]	Body	HLA-F	6	29667479	rs4713233	intergenic	0.0854282	-24613	0.21	0.2	0.2	0.28	0.25	0.11	FALSE	FALSE
6.2985	cg23892836	4.85063	2.15e-06	0.00116695	0.193659	HLA-F	chr6	29692085	major histocompatibility complex, class I, F [Source:HGNC Symbol;Acc:HGNC:4963]	Body	HCP5B	6	29849674	rs2734960	intergenic	0.0847792	157589	0.26	0.19	0.34	0.35	0.32	0.15	FALSE	FALSE
6.29834	cg15331332	4.82757	2.39e-06	0.00128918	0.209249	HLA-F	chr6	29692111	major histocompatibility complex, class I, F [Source:HGNC Symbol;Acc:HGNC:4963]	Body	ZNRD1ASP	6	29833840	rs2523818	intergenic	0.0840425	141729	0.3	0.26	0.37	0.36	0.33	0.2	FALSE	FALSE
14.1025	cg05100846	4.81769	2.5e-06	0.00134023	0.152709	WDR20	chr14	102647731	WD repeat domain 20 [Source:HGNC Symbol;Acc:HGNC:19667]	Body	DYNC1H1	14	102536553		intergenic	0.0837275	-111178	NA	NA	NA		NA		FALSE	FALSE
6.29834	cg23892836	-4.81668	2.51e-06	0.00134207	-0.160423	HLA-F	chr6	29692085	major histocompatibility complex, class I, F [Source:HGNC Symbol;Acc:HGNC:4963]	Body	ZNRD1ASP	6	29833541		intergenic	0.0836954	141456	NA	NA	NA		NA		FALSE	FALSE
6.29923	cg15331332	-4.81461	2.54e-06	0.00135044	-0.209156	HLA-F	chr6	29692111	major histocompatibility complex, class I, F [Source:HGNC Symbol;Acc:HGNC:4963]	Body	HLA-A	6	29923137		intergenic	0.0836297	231026	NA	NA	NA		NA		FALSE	FALSE
6.29545	cg15331332	4.80982	2.59e-06	0.00137154	0.226001	HLA-F	chr6	29692111	major histocompatibility complex, class I, F [Source:HGNC Symbol;Acc:HGNC:4963]	Body	UBD	6	29545284	rs362523	intergenic	0.0834772	-146827	0.21	0.17	0.2	0.35	0.16	0.18	FALSE	FALSE
6.29648	cg24351901	4.80289	2.68e-06	0.00141126	0.183291	HLA-F	chr6	29692092	major histocompatibility complex, class I, F [Source:HGNC Symbol;Acc:HGNC:4963]	Body	HLA-F	6	29647715	rs17369215	intergenic	0.0832567	-44377	0.18	0.12	0.19	0.28	0.24	0.091	FALSE	FALSE
6.29723	cg23892836	4.79896	2.72e-06	0.00143224	0.208332	HLA-F	chr6	29692085	major histocompatibility complex, class I, F [Source:HGNC Symbol;Acc:HGNC:4963]	Body	IFITM4P	6	29722515	rs9391630	intergenic	0.0831319	30430	0.17	0.022	0.15	0.34	0.24	0.13	FALSE	FALSE
6.29928	cg23892836	-4.79406	2.79e-06	0.00146005	-0.164005	HLA-F	chr6	29692085	major histocompatibility complex, class I, F [Source:HGNC Symbol;Acc:HGNC:4963]	Body	HLA-A	6	29928270		intergenic	0.0829763	236185	NA	NA	NA		NA		FALSE	FALSE
6.29723	cg15331332	4.78039	2.96e-06	0.00154426	0.249377	HLA-F	chr6	29692111	major histocompatibility complex, class I, F [Source:HGNC Symbol;Acc:HGNC:4963]	Body	IFITM4P	6	29722515	rs9391630	intergenic	0.0825427	30404	0.17	0.022	0.15	0.34	0.24	0.13	FALSE	FALSE
6.29932	cg24351901	-4.75884	3.27e-06	0.00169277	-0.148524	HLA-F	chr6	29692092	major histocompatibility complex, class I, F [Source:HGNC Symbol;Acc:HGNC:4963]	Body	HLA-A	6	29932007		intergenic	0.081861	239915	NA	NA	NA		NA		FALSE	FALSE
6.29923	cg24351901	-4.75743	3.29e-06	0.00169648	-0.156766	HLA-F	chr6	29692092	major histocompatibility complex, class I, F [Source:HGNC Symbol;Acc:HGNC:4963]	Body	HLA-A	6	29923137		intergenic	0.0818165	231045	NA	NA	NA		NA		FALSE	FALSE
6.29822	cg15331332	4.75629	3.31e-06	0.00169648	0.218219	HLA-F	chr6	29692111	major histocompatibility complex, class I, F [Source:HGNC Symbol;Acc:HGNC:4963]	Body	ZNRD1ASP	6	29821567	rs2734982	intergenic	0.0817803	129456	0.25	0.19	0.27	0.35	0.32	0.15	FALSE	FALSE
6.29826	cg15331332	4.75629	3.31e-06	0.00169648	0.218219	HLA-F	chr6	29692111	major histocompatibility complex, class I, F [Source:HGNC Symbol;Acc:HGNC:4963]	Body	ZNRD1ASP	6	29826092	.	intergenic	0.0817803	133981	0.25	0.19	0.27	0.35	0.32	0.15	FALSE	FALSE
6.29932	cg24351901	4.75191	3.38e-06	0.00172516	0.144507	HLA-F	chr6	29692092	major histocompatibility complex, class I, F [Source:HGNC Symbol;Acc:HGNC:4963]	Body	HLA-A	6	29931905	rs2517683	intergenic	0.0816422	239813	0.42	0.31	0.46	0.57	0.47	0.36	FALSE	FALSE
13.4359	cg12439472	4.74328	3.51e-06	0.00178295	0.730824	EPSTI1	chr13	43565399	epithelial stromal interaction 1 [Source:HGNC Symbol;Acc:HGNC:16465]	Body	EPSTI1	13	43592663	rs9525721	intergenic	0.08137	27264	0.43	0.29	0.51	0.54	0.45	0.42	TRUE	TRUE
6.29666	cg11617938	4.73104	3.71e-06	0.0018788	0.173805	HLA-F	chr6	29692281	major histocompatibility complex, class I, F [Source:HGNC Symbol;Acc:HGNC:4963]	Body	HLA-F	6	29666308	rs4713232	intergenic	0.0809847	-25973	0.26	0.12	0.23	0.43	0.3	0.23	FALSE	FALSE
6.29673	cg24351901	-4.72814	3.76e-06	0.00189777	-0.146796	HLA-F	chr6	29692092	major histocompatibility complex, class I, F [Source:HGNC Symbol;Acc:HGNC:4963]	Body	HLA-F	6	29673206	rs3131864	intergenic	0.0808934	-18886	0.24	0.059	0.31	0.35	0.19	0.38	FALSE	FALSE
6.29834	cg15331332	-4.71696	3.95e-06	0.00197786	-0.189048	HLA-F	chr6	29692111	major histocompatibility complex, class I, F [Source:HGNC Symbol;Acc:HGNC:4963]	Body	ZNRD1ASP	6	29833541		intergenic	0.0805422	141430	NA	NA	NA		NA		FALSE	FALSE
6.29793	cg23892836	4.71426	4e-06	0.00199255	0.1574	HLA-F	chr6	29692085	major histocompatibility complex, class I, F [Source:HGNC Symbol;Acc:HGNC:4963]	Body	LOC554223	6	29793310		intergenic	0.0804573	101225	NA	NA	NA		NA		FALSE	FALSE
6.29825	cg23892836	-4.71096	4.06e-06	0.00201379	-0.160394	HLA-F	chr6	29692085	major histocompatibility complex, class I, F [Source:HGNC Symbol;Acc:HGNC:4963]	Body	ZNRD1ASP	6	29825434	.	intergenic	0.0803537	133349	0.39	0.47	0.37	0.26	0.34	0.46	FALSE	FALSE
6.29734	cg11617938	4.67808	4.71e-06	0.00230018	0.164431	HLA-F	chr6	29692281	major histocompatibility complex, class I, F [Source:HGNC Symbol;Acc:HGNC:4963]	Body	IFITM4P	6	29734098	rs2735046	intergenic	0.0793245	41817	0.37	0.4	0.44	0.38	0.41	0.24	FALSE	FALSE
6.29733	cg23892836	-4.67432	4.79e-06	0.00233235	-0.169344	HLA-F	chr6	29692085	major histocompatibility complex, class I, F [Source:HGNC Symbol;Acc:HGNC:4963]	Body	IFITM4P	6	29732744	rs370631	intergenic	0.0792072	40659	0.27	0.14	0.36	0.3	0.23	0.38	FALSE	FALSE
6.29851	cg23892836	4.6721	4.84e-06	0.00234465	0.161835	HLA-F	chr6	29692085	major histocompatibility complex, class I, F [Source:HGNC Symbol;Acc:HGNC:4963]	Body	HCP5B	6	29850684	rs2734957	intergenic	0.0791381	158599	0.34	0.3	0.39	0.39	0.38	0.26	FALSE	FALSE
6.29807	cg24351901	4.65199	5.29e-06	0.00254731	0.15893	HLA-F	chr6	29692092	major histocompatibility complex, class I, F [Source:HGNC Symbol;Acc:HGNC:4963]	Body	ZNRD1ASP	6	29806786	rs446049	intergenic	0.0785116	114694	0.28	0.22	0.33	0.37	0.36	0.15	FALSE	FALSE
6.29673	cg15331332	-4.65074	5.32e-06	0.0025541	-0.190799	HLA-F	chr6	29692111	major histocompatibility complex, class I, F [Source:HGNC Symbol;Acc:HGNC:4963]	Body	HLA-F	6	29673206	rs3131864	intergenic	0.0784727	-18905	0.24	0.059	0.31	0.35	0.19	0.38	FALSE	FALSE
6.29607	cg23892836	-4.63543	5.7e-06	0.00271084	-0.157616	HLA-F	chr6	29692085	major histocompatibility complex, class I, F [Source:HGNC Symbol;Acc:HGNC:4963]	Body	GABBR1	6	29607046	rs3095267	intergenic	0.0779972	-85039	0.23	0.087	0.27	0.33	0.17	0.36	FALSE	FALSE
6.29681	cg11617938	-4.63104	5.81e-06	0.00274849	-0.15689	HLA-F	chr6	29692281	major histocompatibility complex, class I, F [Source:HGNC Symbol;Acc:HGNC:4963]	Body	HLA-F	6	29681293	rs734259	intergenic	0.077861	-10988	0.24	0.059	0.31	0.35	0.19	0.38	FALSE	FALSE
6.29932	cg15331332	4.6289	5.87e-06	0.00276684	0.186151	HLA-F	chr6	29692111	major histocompatibility complex, class I, F [Source:HGNC Symbol;Acc:HGNC:4963]	Body	HLA-A	6	29931905	rs2517683	intergenic	0.0777946	239794	0.42	0.31	0.46	0.57	0.47	0.36	FALSE	FALSE
6.29545	cg23892836	4.62816	5.89e-06	0.00276795	0.181591	HLA-F	chr6	29692085	major histocompatibility complex, class I, F [Source:HGNC Symbol;Acc:HGNC:4963]	Body	UBD	6	29545284	rs362523	intergenic	0.0777718	-146801	0.21	0.17	0.2	0.35	0.16	0.18	FALSE	FALSE
6.29655	cg24351901	-4.61925	6.13e-06	0.00286344	-0.14267	HLA-F	chr6	29692092	major histocompatibility complex, class I, F [Source:HGNC Symbol;Acc:HGNC:4963]	Body	HLA-F	6	29654700	rs3117301	intergenic	0.0774958	-37392	0.28	0.19	0.31	0.34	0.2	0.37	FALSE	FALSE
6.2982	cg15331332	4.59633	6.78e-06	0.00315192	0.191003	HLA-F	chr6	29692111	major histocompatibility complex, class I, F [Source:HGNC Symbol;Acc:HGNC:4963]	Body	ZNRD1ASP	6	29819694	rs2107197	intergenic	0.0767876	127583	0.33	0.28	0.36	0.4	0.41	0.21	FALSE	FALSE
6.29819	cg23892836	4.59541	6.81e-06	0.00315585	0.180673	HLA-F	chr6	29692085	major histocompatibility complex, class I, F [Source:HGNC Symbol;Acc:HGNC:4963]	Body	ZNRD1ASP	6	29819202	rs2975035	intergenic	0.0767592	127117	0.22	0.12	0.24	0.35	0.31	0.15	FALSE	FALSE
12.6975	cg25137154	-4.59214	6.91e-06	0.00318481	-0.205867	CPSF6	chr12	69648315	cleavage and polyadenylation specific factor 6 [Source:HGNC Symbol;Acc:HGNC:13871]	Body	LYZ	12	69751432	rs11177613	intergenic	0.0766582	103117	0.11	0.13	0.1	0.012	0.18	0.097	FALSE	FALSE
6.29862	cg23892836	4.58811	7.03e-06	0.00323207	0.164957	HLA-F	chr6	29692085	major histocompatibility complex, class I, F [Source:HGNC Symbol;Acc:HGNC:4963]	Body	HLA-H	6	29862227	rs2734937	intergenic	0.0765341	170142	0.35	0.29	0.47	0.45	0.38	0.2	FALSE	FALSE
6.29745	cg15331332	-4.57932	7.31e-06	0.00335062	-0.199421	HLA-F	chr6	29692111	major histocompatibility complex, class I, F [Source:HGNC Symbol;Acc:HGNC:4963]	Body	IFITM4P	6	29745439		intergenic	0.0762636	53328	NA	NA	NA		NA		FALSE	FALSE
6.2978	cg15331332	-4.57775	7.36e-06	0.00336457	-0.214246	HLA-F	chr6	29692111	major histocompatibility complex, class I, F [Source:HGNC Symbol;Acc:HGNC:4963]	Body	LOC554223	6	29779635		intergenic	0.0762152	87524	NA	NA	NA		NA		FALSE	FALSE
6.2961	cg24351901	-4.57177	7.56e-06	0.00343543	-0.123314	HLA-F	chr6	29692092	major histocompatibility complex, class I, F [Source:HGNC Symbol;Acc:HGNC:4963]	Body	GABBR1	6	29610281	rs3131855	intergenic	0.0760312	-81811	0.35	0.21	0.4	0.37	0.35	0.5	FALSE	FALSE
6.2987	cg23892836	4.56121	7.92e-06	0.00352951	0.163422	HLA-F	chr6	29692085	major histocompatibility complex, class I, F [Source:HGNC Symbol;Acc:HGNC:4963]	Body	HLA-H	6	29870053	rs2517883	intergenic	0.075707	177968	0.35	0.29	0.47	0.45	0.38	0.2	FALSE	FALSE
6.2974	cg24351901	4.56004	7.96e-06	0.00352951	0.159262	HLA-F	chr6	29692092	major histocompatibility complex, class I, F [Source:HGNC Symbol;Acc:HGNC:4963]	Body	IFITM4P	6	29740166	rs2844841	intergenic	0.0756712	48074	0.26	0.19	0.28	0.35	0.35	0.16	FALSE	FALSE
6.29745	cg24351901	4.56004	7.96e-06	0.00352951	0.159262	HLA-F	chr6	29692092	major histocompatibility complex, class I, F [Source:HGNC Symbol;Acc:HGNC:4963]	Body	IFITM4P	6	29745350	rs2517928	intergenic	0.0756712	53258	0.26	0.19	0.28	0.35	0.35	0.16	FALSE	FALSE
6.29749	cg24351901	4.56004	7.96e-06	0.00352951	0.159262	HLA-F	chr6	29692092	major histocompatibility complex, class I, F [Source:HGNC Symbol;Acc:HGNC:4963]	Body	IFITM4P	6	29749118	rs2735038	intergenic	0.0756712	57026	0.26	0.19	0.28	0.35	0.35	0.16	FALSE	FALSE
6.29756	cg24351901	4.56004	7.96e-06	0.00352951	0.159262	HLA-F	chr6	29692092	major histocompatibility complex, class I, F [Source:HGNC Symbol;Acc:HGNC:4963]	Body	IFITM4P	6	29755760	rs2743940	intergenic	0.0756712	63668	0.26	0.19	0.28	0.35	0.35	0.16	FALSE	FALSE
6.29772	cg24351901	4.56004	7.96e-06	0.00352951	0.159262	HLA-F	chr6	29692092	major histocompatibility complex, class I, F [Source:HGNC Symbol;Acc:HGNC:4963]	Body	LOC554223	6	29772098	rs2394688	intergenic	0.0756712	80006	0.26	0.19	0.28	0.35	0.35	0.16	FALSE	FALSE
6.29785	cg24351901	4.56004	7.96e-06	0.00352951	0.159262	HLA-F	chr6	29692092	major histocompatibility complex, class I, F [Source:HGNC Symbol;Acc:HGNC:4963]	Body	LOC554223	6	29784503	.	intergenic	0.0756712	92411	0.26	0.19	0.28	0.35	0.35	0.16	FALSE	FALSE
6.29787	cg24351901	4.56004	7.96e-06	0.00352951	0.159262	HLA-F	chr6	29692092	major histocompatibility complex, class I, F [Source:HGNC Symbol;Acc:HGNC:4963]	Body	LOC554223	6	29787202	.	intergenic	0.0756712	95110	0.26	0.19	0.28	0.35	0.35	0.16	FALSE	FALSE
6.29834	cg24351901	-4.55936	7.98e-06	0.00353057	-0.138837	HLA-F	chr6	29692092	major histocompatibility complex, class I, F [Source:HGNC Symbol;Acc:HGNC:4963]	Body	ZNRD1ASP	6	29833541		intergenic	0.0756503	141449	NA	NA	NA		NA		FALSE	FALSE
6.29833	cg23892836	4.55547	8.12e-06	0.00357227	0.156693	HLA-F	chr6	29692085	major histocompatibility complex, class I, F [Source:HGNC Symbol;Acc:HGNC:4963]	Body	ZNRD1ASP	6	29833198	rs2844825	intergenic	0.075531	141113	0.33	0.25	0.42	0.41	0.41	0.21	FALSE	FALSE
6.2978	cg24351901	-4.55172	8.26e-06	0.00362194	-0.161497	HLA-F	chr6	29692092	major histocompatibility complex, class I, F [Source:HGNC Symbol;Acc:HGNC:4963]	Body	LOC554223	6	29779635		intergenic	0.075416	87543	NA	NA	NA		NA		FALSE	FALSE
6.29839	cg23892836	4.54686	8.43e-06	0.00368043	0.178423	HLA-F	chr6	29692085	major histocompatibility complex, class I, F [Source:HGNC Symbol;Acc:HGNC:4963]	Body	ZNRD1ASP	6	29838642	rs2844821	intergenic	0.0752671	146557	0.23	0.12	0.31	0.35	0.31	0.15	FALSE	FALSE
13.4359	cg03763873	4.54272	8.59e-06	0.00373803	0.260985	EPSTI1	chr13	43565901	epithelial stromal interaction 1 [Source:HGNC Symbol;Acc:HGNC:16465]	Body	EPSTI1	13	43592663	rs9525721	intergenic	0.0751403	26762	0.43	0.29	0.51	0.54	0.45	0.42	TRUE	TRUE
6.29873	cg23892836	4.53877	8.74e-06	0.00378325	0.162108	HLA-F	chr6	29692085	major histocompatibility complex, class I, F [Source:HGNC Symbol;Acc:HGNC:4963]	Body	HLA-H	6	29873366	rs2844814	intergenic	0.0750196	181281	0.34	0.29	0.46	0.44	0.38	0.2	FALSE	FALSE
6.29778	cg15331332	4.53239	8.99e-06	0.00385991	0.213729	HLA-F	chr6	29692111	major histocompatibility complex, class I, F [Source:HGNC Symbol;Acc:HGNC:4963]	Body	LOC554223	6	29777676	rs9380141	intergenic	0.0748247	85565	0.23	0.12	0.25	0.35	0.33	0.16	FALSE	FALSE
6.29776	cg24351901	4.52645	9.22e-06	0.00395125	0.145232	HLA-F	chr6	29692092	major histocompatibility complex, class I, F [Source:HGNC Symbol;Acc:HGNC:4963]	Body	LOC554223	6	29775662	rs2523409	intergenic	0.0746433	83570	0.34	0.37	0.38	0.37	0.39	0.18	FALSE	FALSE
6.29785	cg23892836	4.52209	9.4e-06	0.00399601	0.161407	HLA-F	chr6	29692085	major histocompatibility complex, class I, F [Source:HGNC Symbol;Acc:HGNC:4963]	Body	LOC554223	6	29785030		intergenic	0.0745103	92945	NA	NA	NA		NA		FALSE	FALSE
6.29727	cg15331332	4.49621	1.05e-05	0.00443909	0.174453	HLA-F	chr6	29692111	major histocompatibility complex, class I, F [Source:HGNC Symbol;Acc:HGNC:4963]	Body	IFITM4P	6	29726550		intergenic	0.0737227	34439	NA	NA	NA		NA		FALSE	FALSE
6.2978	cg23892836	-4.49543	1.06e-05	0.00444287	-0.175379	HLA-F	chr6	29692085	major histocompatibility complex, class I, F [Source:HGNC Symbol;Acc:HGNC:4963]	Body	LOC554223	6	29779635		intergenic	0.0736988	87550	NA	NA	NA		NA		FALSE	FALSE
6.29655	cg15331332	-4.4819	1.12e-05	0.00467047	-0.183092	HLA-F	chr6	29692111	major histocompatibility complex, class I, F [Source:HGNC Symbol;Acc:HGNC:4963]	Body	HLA-F	6	29654700	rs3117301	intergenic	0.0732884	-37411	0.28	0.19	0.31	0.34	0.2	0.37	FALSE	FALSE
6.29928	cg24351901	-4.48159	1.12e-05	0.00467047	-0.134082	HLA-F	chr6	29692092	major histocompatibility complex, class I, F [Source:HGNC Symbol;Acc:HGNC:4963]	Body	HLA-A	6	29928196		intergenic	0.0732789	236104	NA	NA	NA		NA		FALSE	FALSE
6.29683	cg23892836	4.4753	1.15e-05	0.00476341	0.14444	HLA-F	chr6	29692085	major histocompatibility complex, class I, F [Source:HGNC Symbol;Acc:HGNC:4963]	Body	HLA-F	6	29682889	rs2735062	intergenic	0.0730885	-9196	0.4	0.48	0.39	0.34	0.48	0.26	FALSE	FALSE
6.29825	cg24351901	-4.47081	1.18e-05	0.00484487	-0.13912	HLA-F	chr6	29692092	major histocompatibility complex, class I, F [Source:HGNC Symbol;Acc:HGNC:4963]	Body	ZNRD1ASP	6	29825434	.	intergenic	0.0729525	133342	0.39	0.47	0.37	0.26	0.34	0.46	FALSE	FALSE
6.29665	cg24351901	-4.46825	1.19e-05	0.00488655	-0.135541	HLA-F	chr6	29692092	major histocompatibility complex, class I, F [Source:HGNC Symbol;Acc:HGNC:4963]	Body	HLA-F	6	29664590	rs3129086	intergenic	0.0728752	-27502	0.29	0.22	0.34	0.35	0.22	0.39	FALSE	FALSE
6.29673	cg23892836	4.45046	1.28e-05	0.00525117	0.142178	HLA-F	chr6	29692085	major histocompatibility complex, class I, F [Source:HGNC Symbol;Acc:HGNC:4963]	Body	HLA-F	6	29672941	rs2394661	intergenic	0.0723379	-19144	0.47	0.66	0.46	0.35	0.52	0.28	FALSE	FALSE
6.2961	cg23892836	-4.44283	1.33e-05	0.00541342	-0.131923	HLA-F	chr6	29692085	major histocompatibility complex, class I, F [Source:HGNC Symbol;Acc:HGNC:4963]	Body	GABBR1	6	29610281	rs3131855	intergenic	0.072108	-81804	0.35	0.21	0.4	0.37	0.35	0.5	FALSE	FALSE
6.29721	cg11617938	4.44156	1.33e-05	0.00542972	0.147215	HLA-F	chr6	29692281	major histocompatibility complex, class I, F [Source:HGNC Symbol;Acc:HGNC:4963]	Body	IFITM4P	6	29720961	rs4713243	intergenic	0.0720696	28680	0.44	0.37	0.34	0.66	0.37	0.46	FALSE	FALSE
6.29782	cg11617938	-4.43876	1.35e-05	0.0054819	-0.147455	HLA-F	chr6	29692281	major histocompatibility complex, class I, F [Source:HGNC Symbol;Acc:HGNC:4963]	Body	LOC554223	6	29782048	rs1610707	intergenic	0.0719855	89767	0.34	0.27	0.38	0.33	0.33	0.46	FALSE	FALSE
6.29784	cg23892836	-4.42463	1.43e-05	0.00581133	-0.18198	HLA-F	chr6	29692085	major histocompatibility complex, class I, F [Source:HGNC Symbol;Acc:HGNC:4963]	Body	LOC554223	6	29783949	rs72492273	intergenic	0.0715606	91864	0.23	0.29	0.21	0.31	0.11	0.21	FALSE	FALSE
6.29731	cg11617938	4.41811	1.48e-05	0.00595168	0.146632	HLA-F	chr6	29692281	major histocompatibility complex, class I, F [Source:HGNC Symbol;Acc:HGNC:4963]	Body	IFITM4P	6	29730504	rs9258275	intergenic	0.0713648	38223	0.45	0.37	0.35	0.66	0.37	0.47	FALSE	FALSE
6.29938	cg24351901	-4.395	1.63e-05	0.00650226	-0.140463	HLA-F	chr6	29692092	major histocompatibility complex, class I, F [Source:HGNC Symbol;Acc:HGNC:4963]	Body	HLA-A	6	29937833		intergenic	0.070673	245741	NA	NA	NA		NA		FALSE	FALSE
9.32112	cg03848588	-4.39246	1.65e-05	0.00655746	-0.447447	DDX58	chr9	32525008	DExD/H-box helicase 58 [Source:HGNC Symbol;Acc:HGNC:19102]	Body	LINC01243	9	32112037	rs78670290	intergenic	0.0705969	-412971	0.1	0.095	0.011	0.11	0.007	0.26	FALSE	TRUE
6.2985	cg15331332	4.39039	1.66e-05	0.00657297	0.212197	HLA-F	chr6	29692111	major histocompatibility complex, class I, F [Source:HGNC Symbol;Acc:HGNC:4963]	Body	HCP5B	6	29849674	rs2734960	intergenic	0.0705351	157563	0.26	0.19	0.34	0.35	0.32	0.15	FALSE	FALSE
6.2982	cg24351901	4.39021	1.66e-05	0.00657297	0.147055	HLA-F	chr6	29692092	major histocompatibility complex, class I, F [Source:HGNC Symbol;Acc:HGNC:4963]	Body	ZNRD1ASP	6	29820278	rs3115627	intergenic	0.0705297	128186	0.3	0.3	0.33	0.37	0.36	0.15	FALSE	FALSE
6.29826	cg24351901	4.39021	1.66e-05	0.00657297	0.147055	HLA-F	chr6	29692092	major histocompatibility complex, class I, F [Source:HGNC Symbol;Acc:HGNC:4963]	Body	ZNRD1ASP	6	29825566	.	intergenic	0.0705297	133474	0.3	0.3	0.33	0.36	0.36	0.15	FALSE	FALSE
6.29862	cg15331332	4.3804	1.73e-05	0.00680853	0.189832	HLA-F	chr6	29692111	major histocompatibility complex, class I, F [Source:HGNC Symbol;Acc:HGNC:4963]	Body	HLA-H	6	29862227	rs2734937	intergenic	0.0702369	170116	0.35	0.29	0.47	0.45	0.38	0.2	FALSE	FALSE
6.29733	cg11617938	4.36963	1.82e-05	0.00710736	0.163154	HLA-F	chr6	29692281	major histocompatibility complex, class I, F [Source:HGNC Symbol;Acc:HGNC:4963]	Body	IFITM4P	6	29732813	rs2523420	intergenic	0.0699163	40532	0.27	0.22	0.27	0.39	0.3	0.17	FALSE	FALSE
9.32317	cg03848588	4.35954	1.89e-05	0.00733169	0.240067	DDX58	chr9	32525008	DExD/H-box helicase 58 [Source:HGNC Symbol;Acc:HGNC:19102]	Body	LINC01243	9	32317153	rs949638	intergenic	0.0696161	-207855	0.26	0.03	0.32	0.27	0.38	0.37	FALSE	TRUE
6.29665	cg15331332	-4.35845	1.9e-05	0.00734832	-0.174781	HLA-F	chr6	29692111	major histocompatibility complex, class I, F [Source:HGNC Symbol;Acc:HGNC:4963]	Body	HLA-F	6	29664590	rs3129086	intergenic	0.0695838	-27521	0.29	0.22	0.34	0.35	0.22	0.39	FALSE	FALSE
6.29825	cg15331332	4.35532	1.93e-05	0.00742945	0.179728	HLA-F	chr6	29692111	major histocompatibility complex, class I, F [Source:HGNC Symbol;Acc:HGNC:4963]	Body	ZNRD1ASP	6	29824610	.	intergenic	0.0694906	132499	0.33	0.27	0.36	0.4	0.41	0.21	FALSE	FALSE
6.2987	cg15331332	4.35473	1.93e-05	0.00743062	0.188059	HLA-F	chr6	29692111	major histocompatibility complex, class I, F [Source:HGNC Symbol;Acc:HGNC:4963]	Body	HLA-H	6	29870053	rs2517883	intergenic	0.0694731	177942	0.35	0.29	0.47	0.45	0.38	0.2	FALSE	FALSE
6.29778	cg23892836	4.34136	2.05e-05	0.00782074	0.181514	HLA-F	chr6	29692085	major histocompatibility complex, class I, F [Source:HGNC Symbol;Acc:HGNC:4963]	Body	LOC554223	6	29778029	rs9357086	intergenic	0.0690766	85944	0.2	0.12	0.2	0.3	0.26	0.13	FALSE	FALSE
6.29732	cg11617938	4.33379	2.11e-05	0.00804469	0.164895	HLA-F	chr6	29692281	major histocompatibility complex, class I, F [Source:HGNC Symbol;Acc:HGNC:4963]	Body	IFITM4P	6	29731635	rs7759474	intergenic	0.0688527	39354	0.26	0.22	0.22	0.39	0.27	0.21	FALSE	FALSE
6.29932	cg15331332	-4.32836	2.16e-05	0.00821256	-0.179544	HLA-F	chr6	29692111	major histocompatibility complex, class I, F [Source:HGNC Symbol;Acc:HGNC:4963]	Body	HLA-A	6	29932007		intergenic	0.0686921	239896	NA	NA	NA		NA		FALSE	FALSE
6.29834	cg24351901	4.32754	2.17e-05	0.00822211	0.143328	HLA-F	chr6	29692092	major histocompatibility complex, class I, F [Source:HGNC Symbol;Acc:HGNC:4963]	Body	ZNRD1ASP	6	29833840	rs2523818	intergenic	0.0686677	141748	0.3	0.26	0.37	0.36	0.33	0.2	FALSE	FALSE
6.33104	cg08099136	4.31625	2.28e-05	0.00856424	0.322604	PSMB8	chr6	32811251	proteasome subunit beta 8 [Source:HGNC Symbol;Acc:HGNC:9545]	Body	HLA-DPB2	6	33103580	rs111925602	intergenic	0.0683343	292329	0.096	0.31	0.037	.	0.039	.	TRUE	TRUE
6.29831	cg15331332	4.31266	2.31e-05	0.00867475	0.174976	HLA-F	chr6	29692111	major histocompatibility complex, class I, F [Source:HGNC Symbol;Acc:HGNC:4963]	Body	ZNRD1ASP	6	29830706	rs1611726	intergenic	0.0682286	138595	0.33	0.27	0.42	0.4	0.41	0.21	FALSE	FALSE
6.29928	cg15331332	-4.31111	2.33e-05	0.00871164	-0.170678	HLA-F	chr6	29692111	major histocompatibility complex, class I, F [Source:HGNC Symbol;Acc:HGNC:4963]	Body	HLA-A	6	29928196		intergenic	0.0681829	236085	NA	NA	NA		NA		FALSE	FALSE
6.29938	cg24351901	-4.30825	2.35e-05	0.00879727	-0.143721	HLA-F	chr6	29692092	major histocompatibility complex, class I, F [Source:HGNC Symbol;Acc:HGNC:4963]	Body	HLA-A	6	29937784		intergenic	0.0680985	245692	NA	NA	NA		NA		FALSE	FALSE
6.29745	cg23892836	-4.29849	2.45e-05	0.00914529	-0.156538	HLA-F	chr6	29692085	major histocompatibility complex, class I, F [Source:HGNC Symbol;Acc:HGNC:4963]	Body	IFITM4P	6	29745439		intergenic	0.0678112	53354	NA	NA	NA		NA		FALSE	FALSE
6.29545	cg24351901	4.29756	2.46e-05	0.00916028	0.154323	HLA-F	chr6	29692092	major histocompatibility complex, class I, F [Source:HGNC Symbol;Acc:HGNC:4963]	Body	UBD	6	29545284	rs362523	intergenic	0.0677838	-146808	0.21	0.17	0.2	0.35	0.16	0.18	FALSE	FALSE
6.29932	cg23892836	4.29372	2.5e-05	0.00928827	0.144526	HLA-F	chr6	29692085	major histocompatibility complex, class I, F [Source:HGNC Symbol;Acc:HGNC:4963]	Body	HLA-A	6	29931905	rs2517683	intergenic	0.0676709	239820	0.42	0.31	0.46	0.57	0.47	0.36	FALSE	FALSE
6.29778	cg15331332	4.29019	2.54e-05	0.00939368	0.215654	HLA-F	chr6	29692111	major histocompatibility complex, class I, F [Source:HGNC Symbol;Acc:HGNC:4963]	Body	LOC554223	6	29778029	rs9357086	intergenic	0.0675672	85918	0.2	0.12	0.2	0.3	0.26	0.13	FALSE	FALSE
6.29873	cg15331332	4.28995	2.54e-05	0.00939368	0.184802	HLA-F	chr6	29692111	major histocompatibility complex, class I, F [Source:HGNC Symbol;Acc:HGNC:4963]	Body	HLA-H	6	29873366	rs2844814	intergenic	0.0675604	181255	0.34	0.29	0.46	0.44	0.38	0.2	FALSE	FALSE
6.2961	cg15331332	-4.28634	2.58e-05	0.00951576	-0.153277	HLA-F	chr6	29692111	major histocompatibility complex, class I, F [Source:HGNC Symbol;Acc:HGNC:4963]	Body	GABBR1	6	29610281	rs3131855	intergenic	0.0674543	-81830	0.35	0.21	0.4	0.37	0.35	0.5	FALSE	FALSE
9.32342	cg03848588	4.28071	2.64e-05	0.0096779	0.211739	DDX58	chr9	32525008	DExD/H-box helicase 58 [Source:HGNC Symbol;Acc:HGNC:19102]	Body	LINC01243	9	32341611	rs10970932	intergenic	0.067289	-183397	0.45	0.55	0.38	0.48	0.39	0.4	FALSE	TRUE
6.29829	cg24351901	4.27014	2.76e-05	0.0100259	0.142954	HLA-F	chr6	29692092	major histocompatibility complex, class I, F [Source:HGNC Symbol;Acc:HGNC:4963]	Body	ZNRD1ASP	6	29829482	rs1611715	intergenic	0.0669796	137390	0.29	0.23	0.4	0.37	0.36	0.15	FALSE	FALSE
6.29868	cg15331332	4.26302	2.85e-05	0.0102644	0.173826	HLA-F	chr6	29692111	major histocompatibility complex, class I, F [Source:HGNC Symbol;Acc:HGNC:4963]	Body	HLA-H	6	29867797	rs2734934	intergenic	0.0667712	175686	0.42	0.36	0.5	0.51	0.44	0.32	FALSE	FALSE
6.2975	cg11617938	4.25411	2.95e-05	0.0106264	0.15469	HLA-F	chr6	29692281	major histocompatibility complex, class I, F [Source:HGNC Symbol;Acc:HGNC:4963]	Body	IFITM4P	6	29749503	rs3094642	intergenic	0.0665108	57222	0.31	0.28	0.35	0.37	0.4	0.17	FALSE	FALSE
6.29673	cg11617938	-4.23787	3.16e-05	0.0112951	-0.144517	HLA-F	chr6	29692281	major histocompatibility complex, class I, F [Source:HGNC Symbol;Acc:HGNC:4963]	Body	HLA-F	6	29673206	rs3131864	intergenic	0.0660376	-19075	0.24	0.059	0.31	0.35	0.19	0.38	FALSE	FALSE
6.29829	cg23892836	-4.2338	3.21e-05	0.011463	-0.159151	HLA-F	chr6	29692085	major histocompatibility complex, class I, F [Source:HGNC Symbol;Acc:HGNC:4963]	Body	ZNRD1ASP	6	29829251	rs1611713	intergenic	0.0659191	137166	0.23	0.15	0.22	0.23	0.24	0.33	FALSE	FALSE
6.29769	cg23892836	-4.22528	3.33e-05	0.0117986	-0.170919	HLA-F	chr6	29692085	major histocompatibility complex, class I, F [Source:HGNC Symbol;Acc:HGNC:4963]	Body	LOC554223	6	29768705		intergenic	0.0656715	76620	NA	NA	NA		NA		FALSE	FALSE
6.29772	cg23892836	-4.22528	3.33e-05	0.0117986	-0.170919	HLA-F	chr6	29692085	major histocompatibility complex, class I, F [Source:HGNC Symbol;Acc:HGNC:4963]	Body	LOC554223	6	29772145		intergenic	0.0656715	80060	NA	NA	NA		NA		FALSE	FALSE
6.29607	cg11617938	-4.21096	3.53e-05	0.0124391	-0.142995	HLA-F	chr6	29692281	major histocompatibility complex, class I, F [Source:HGNC Symbol;Acc:HGNC:4963]	Body	GABBR1	6	29607046	rs3095267	intergenic	0.0652561	-85235	0.23	0.087	0.27	0.33	0.17	0.36	FALSE	FALSE
6.29917	cg24351901	4.20645	3.6e-05	0.0126426	0.126466	HLA-F	chr6	29692092	major histocompatibility complex, class I, F [Source:HGNC Symbol;Acc:HGNC:4963]	Body	HLA-A	6	29916804	rs1655901	intergenic	0.0651255	224712	0.42	0.2	0.4	0.57	0.5	0.48	FALSE	FALSE
6.29769	cg24351901	-4.20497	3.62e-05	0.0126426	-0.154889	HLA-F	chr6	29692092	major histocompatibility complex, class I, F [Source:HGNC Symbol;Acc:HGNC:4963]	Body	LOC554223	6	29768705		intergenic	0.0650826	76613	NA	NA	NA		NA		FALSE	FALSE
6.29772	cg24351901	-4.20497	3.62e-05	0.0126426	-0.154889	HLA-F	chr6	29692092	major histocompatibility complex, class I, F [Source:HGNC Symbol;Acc:HGNC:4963]	Body	LOC554223	6	29772145		intergenic	0.0650826	80053	NA	NA	NA		NA		FALSE	FALSE
6.29917	cg24351901	-4.19681	3.75e-05	0.0130203	-0.135171	HLA-F	chr6	29692092	major histocompatibility complex, class I, F [Source:HGNC Symbol;Acc:HGNC:4963]	Body	HLA-A	6	29917048	rs9260323	intergenic	0.0648467	224956	0.32	0.36	0.31	0.37	0.21	0.35	FALSE	FALSE
6.29769	cg15331332	-4.19429	3.78e-05	0.0130457	-0.203914	HLA-F	chr6	29692111	major histocompatibility complex, class I, F [Source:HGNC Symbol;Acc:HGNC:4963]	Body	LOC554223	6	29768705		intergenic	0.064774	76594	NA	NA	NA		NA		FALSE	FALSE
6.29772	cg15331332	-4.19429	3.78e-05	0.0130457	-0.203914	HLA-F	chr6	29692111	major histocompatibility complex, class I, F [Source:HGNC Symbol;Acc:HGNC:4963]	Body	LOC554223	6	29772145		intergenic	0.064774	80034	NA	NA	NA		NA		FALSE	FALSE
6.29835	cg24351901	-4.19186	3.82e-05	0.0131409	-0.158547	HLA-F	chr6	29692092	major histocompatibility complex, class I, F [Source:HGNC Symbol;Acc:HGNC:4963]	Body	ZNRD1ASP	6	29834773	rs72848632	intergenic	0.0647037	142681	0.15	0.12	0.18	0.21	0.11	0.16	FALSE	FALSE
6.29793	cg15331332	4.18956	3.86e-05	0.0131982	0.169476	HLA-F	chr6	29692111	major histocompatibility complex, class I, F [Source:HGNC Symbol;Acc:HGNC:4963]	Body	LOC554223	6	29793310		intergenic	0.0646374	101199	NA	NA	NA		NA		FALSE	FALSE
6.29938	cg23892836	-4.18944	3.86e-05	0.0131982	-0.147564	HLA-F	chr6	29692085	major histocompatibility complex, class I, F [Source:HGNC Symbol;Acc:HGNC:4963]	Body	HLA-A	6	29937833		intergenic	0.0646339	245748	NA	NA	NA		NA		FALSE	FALSE
6.29664	cg24351901	4.185	3.93e-05	0.0133716	0.116967	HLA-F	chr6	29692092	major histocompatibility complex, class I, F [Source:HGNC Symbol;Acc:HGNC:4963]	Body	HLA-F	6	29664452		intergenic	0.0645057	-27640	NA	NA	NA		NA		FALSE	FALSE
6.29668	cg24351901	4.18476	3.94e-05	0.0133716	0.117304	HLA-F	chr6	29692092	major histocompatibility complex, class I, F [Source:HGNC Symbol;Acc:HGNC:4963]	Body	HLA-F	6	29668207		intergenic	0.0644989	-23885	NA	NA	NA		NA		FALSE	FALSE
6.29825	cg15331332	-4.18151	3.99e-05	0.013524	-0.1725	HLA-F	chr6	29692111	major histocompatibility complex, class I, F [Source:HGNC Symbol;Acc:HGNC:4963]	Body	ZNRD1ASP	6	29825434	.	intergenic	0.064405	133323	0.39	0.47	0.37	0.26	0.34	0.46	FALSE	FALSE
6.29755	cg24351901	-4.18079	4e-05	0.013536	-0.154409	HLA-F	chr6	29692092	major histocompatibility complex, class I, F [Source:HGNC Symbol;Acc:HGNC:4963]	Body	IFITM4P	6	29755208		intergenic	0.0643843	63116	NA	NA	NA		NA		FALSE	FALSE
6.29784	cg15331332	-4.17891	4.03e-05	0.0135848	-0.20727	HLA-F	chr6	29692111	major histocompatibility complex, class I, F [Source:HGNC Symbol;Acc:HGNC:4963]	Body	LOC554223	6	29783949	rs72492273	intergenic	0.0643303	91838	0.23	0.29	0.21	0.31	0.11	0.21	FALSE	FALSE
6.29755	cg23892836	-4.16829	4.21e-05	0.0140511	-0.169149	HLA-F	chr6	29692085	major histocompatibility complex, class I, F [Source:HGNC Symbol;Acc:HGNC:4963]	Body	IFITM4P	6	29755208		intergenic	0.0640247	63123	NA	NA	NA		NA		FALSE	FALSE
6.29863	cg23892836	-4.16821	4.21e-05	0.0140511	-0.168804	HLA-F	chr6	29692085	major histocompatibility complex, class I, F [Source:HGNC Symbol;Acc:HGNC:4963]	Body	HLA-H	6	29862621	rs1611552	intergenic	0.0640223	170536	0.22	0.32	0.18	0.049	0.2	0.28	FALSE	FALSE
6.29822	cg24351901	4.16431	4.28e-05	0.0142079	0.146182	HLA-F	chr6	29692092	major histocompatibility complex, class I, F [Source:HGNC Symbol;Acc:HGNC:4963]	Body	ZNRD1ASP	6	29821567	rs2734982	intergenic	0.0639101	129475	0.25	0.19	0.27	0.35	0.32	0.15	FALSE	FALSE
6.29826	cg24351901	4.16431	4.28e-05	0.0142079	0.146182	HLA-F	chr6	29692092	major histocompatibility complex, class I, F [Source:HGNC Symbol;Acc:HGNC:4963]	Body	ZNRD1ASP	6	29826092	.	intergenic	0.0639101	134000	0.25	0.19	0.27	0.35	0.32	0.15	FALSE	FALSE
6.29659	cg23892836	-4.16403	4.29e-05	0.0142079	-0.137617	HLA-F	chr6	29692085	major histocompatibility complex, class I, F [Source:HGNC Symbol;Acc:HGNC:4963]	Body	HLA-F	6	29659124	rs2747467	intergenic	0.063902	-32961	0.37	0.22	0.38	0.51	0.28	0.52	FALSE	FALSE
6.29672	cg23892836	-4.16335	4.3e-05	0.0142184	-0.141534	HLA-F	chr6	29692085	major histocompatibility complex, class I, F [Source:HGNC Symbol;Acc:HGNC:4963]	Body	HLA-F	6	29672165	rs3131865	intergenic	0.0638826	-19920	0.32	0.29	0.38	0.35	0.24	0.39	FALSE	FALSE
6.29727	cg24351901	4.15253	4.49e-05	0.0147931	0.122759	HLA-F	chr6	29692092	major histocompatibility complex, class I, F [Source:HGNC Symbol;Acc:HGNC:4963]	Body	IFITM4P	6	29726550		intergenic	0.0635721	34458	NA	NA	NA		NA		FALSE	FALSE
6.29784	cg24351901	-4.15221	4.5e-05	0.0147931	-0.156125	HLA-F	chr6	29692092	major histocompatibility complex, class I, F [Source:HGNC Symbol;Acc:HGNC:4963]	Body	LOC554223	6	29783949	rs72492273	intergenic	0.0635627	91857	0.23	0.29	0.21	0.31	0.11	0.21	FALSE	FALSE
6.29782	cg23892836	-4.15168	4.51e-05	0.0147953	-0.209008	HLA-F	chr6	29692085	major histocompatibility complex, class I, F [Source:HGNC Symbol;Acc:HGNC:4963]	Body	LOC554223	6	29782050	rs72846610	intergenic	0.0635477	89965	0.12	0.033	0.15	0.22	0.075	0.16	FALSE	FALSE
6.2982	cg23892836	-4.14777	4.58e-05	0.0149742	-0.131434	HLA-F	chr6	29692085	major histocompatibility complex, class I, F [Source:HGNC Symbol;Acc:HGNC:4963]	Body	ZNRD1ASP	6	29819648	rs3880454	intergenic	0.0634355	127563	0.46	0.44	0.39	0.46	0.4	0.62	FALSE	FALSE
6.33025	cg08099136	4.14112	4.71e-05	0.0152895	0.24752	PSMB8	chr6	32811251	proteasome subunit beta 8 [Source:HGNC Symbol;Acc:HGNC:9545]	Body	HLA-DOA	6	33024762	rs61146968	intergenic	0.0632452	213511	0.18	0.34	0.13	0.074	0.11	0.16	TRUE	TRUE
6.29673	cg11617938	4.14055	4.72e-05	0.0152895	0.131843	HLA-F	chr6	29692281	major histocompatibility complex, class I, F [Source:HGNC Symbol;Acc:HGNC:4963]	Body	HLA-F	6	29672941	rs2394661	intergenic	0.063229	-19340	0.47	0.66	0.46	0.35	0.52	0.28	FALSE	FALSE
6.29835	cg23892836	-4.13931	4.74e-05	0.0152895	-0.172126	HLA-F	chr6	29692085	major histocompatibility complex, class I, F [Source:HGNC Symbol;Acc:HGNC:4963]	Body	ZNRD1ASP	6	29834773	rs72848632	intergenic	0.0631935	142688	0.15	0.12	0.18	0.21	0.11	0.16	FALSE	FALSE
6.29769	cg23892836	-4.13921	4.74e-05	0.0152895	-0.209714	HLA-F	chr6	29692085	major histocompatibility complex, class I, F [Source:HGNC Symbol;Acc:HGNC:4963]	Body	LOC554223	6	29768503	rs2017525	intergenic	0.0631906	76418	0.11	0.0091	0.14	0.21	0.068	0.15	FALSE	FALSE
6.29772	cg23892836	-4.13921	4.74e-05	0.0152895	-0.209714	HLA-F	chr6	29692085	major histocompatibility complex, class I, F [Source:HGNC Symbol;Acc:HGNC:4963]	Body	LOC554223	6	29772484	rs72843818	intergenic	0.0631906	80399	0.11	0.0091	0.14	0.21	0.068	0.15	FALSE	FALSE
6.29661	cg23892836	-4.13891	4.75e-05	0.0152895	-0.136779	HLA-F	chr6	29692085	major histocompatibility complex, class I, F [Source:HGNC Symbol;Acc:HGNC:4963]	Body	HLA-F	6	29660940	rs3116812	intergenic	0.0631819	-31145	0.47	0.45	0.45	0.53	0.34	0.59	FALSE	FALSE
6.2982	cg24351901	4.13879	4.75e-05	0.0152895	0.131287	HLA-F	chr6	29692092	major histocompatibility complex, class I, F [Source:HGNC Symbol;Acc:HGNC:4963]	Body	ZNRD1ASP	6	29819694	rs2107197	intergenic	0.0631787	127602	0.33	0.28	0.36	0.4	0.41	0.21	FALSE	FALSE
6.29736	cg24351901	-4.13782	4.77e-05	0.0153202	-0.179872	HLA-F	chr6	29692092	major histocompatibility complex, class I, F [Source:HGNC Symbol;Acc:HGNC:4963]	Body	IFITM4P	6	29735634	rs9258293	intergenic	0.0631509	43542	0.13	0.051	0.15	0.22	0.071	0.19	FALSE	FALSE
6.29833	cg23892836	4.13114	4.9e-05	0.0157128	0.133734	HLA-F	chr6	29692085	major histocompatibility complex, class I, F [Source:HGNC Symbol;Acc:HGNC:4963]	Body	ZNRD1ASP	6	29833253	rs2734975	intergenic	0.0629599	141168	0.46	0.52	0.54	0.43	0.5	0.33	FALSE	FALSE
6.29917	cg15331332	4.12885	4.95e-05	0.0157939	0.164007	HLA-F	chr6	29692111	major histocompatibility complex, class I, F [Source:HGNC Symbol;Acc:HGNC:4963]	Body	HLA-A	6	29916804	rs1655901	intergenic	0.0628945	224693	0.42	0.2	0.4	0.57	0.5	0.48	FALSE	FALSE
6.29755	cg15331332	-4.12844	4.96e-05	0.0157939	-0.201375	HLA-F	chr6	29692111	major histocompatibility complex, class I, F [Source:HGNC Symbol;Acc:HGNC:4963]	Body	IFITM4P	6	29755208		intergenic	0.0628829	63097	NA	NA	NA		NA		FALSE	FALSE
6.29839	cg15331332	4.1263	5e-05	0.0159013	0.195816	HLA-F	chr6	29692111	major histocompatibility complex, class I, F [Source:HGNC Symbol;Acc:HGNC:4963]	Body	ZNRD1ASP	6	29838642	rs2844821	intergenic	0.0628218	146531	0.23	0.12	0.31	0.35	0.31	0.15	FALSE	FALSE
6.29852	cg23892836	-4.12468	5.03e-05	0.0159756	-0.179767	HLA-F	chr6	29692085	major histocompatibility complex, class I, F [Source:HGNC Symbol;Acc:HGNC:4963]	Body	HCP5B	6	29852348	rs1611588	intergenic	0.0627755	160263	0.2	0.32	0.17	0.041	0.19	0.25	FALSE	FALSE
6.29743	cg23892836	-4.12179	5.09e-05	0.0159953	-0.208922	HLA-F	chr6	29692085	major histocompatibility complex, class I, F [Source:HGNC Symbol;Acc:HGNC:4963]	Body	IFITM4P	6	29742532	rs78111854	intergenic	0.0626931	50447	0.1	0.0076	0.13	0.21	0.05	0.15	FALSE	FALSE
6.29747	cg23892836	-4.12179	5.09e-05	0.0159953	-0.208922	HLA-F	chr6	29692085	major histocompatibility complex, class I, F [Source:HGNC Symbol;Acc:HGNC:4963]	Body	IFITM4P	6	29746566	rs76779442	intergenic	0.0626931	54481	0.1	0.0076	0.13	0.21	0.05	0.15	FALSE	FALSE
6.29751	cg23892836	-4.12179	5.09e-05	0.0159953	-0.208922	HLA-F	chr6	29692085	major histocompatibility complex, class I, F [Source:HGNC Symbol;Acc:HGNC:4963]	Body	IFITM4P	6	29751442	rs142268751	intergenic	0.0626931	59357	0.1	0.0076	0.13	0.21	0.05	0.15	FALSE	FALSE
6.29646	cg23892836	-4.12154	5.1e-05	0.0159953	-0.136226	HLA-F	chr6	29692085	major histocompatibility complex, class I, F [Source:HGNC Symbol;Acc:HGNC:4963]	Body	HLA-F	6	29646165	rs396660	intergenic	0.062686	-45920	0.36	0.22	0.38	0.49	0.26	0.52	FALSE	FALSE
6.29829	cg24351901	-4.11708	5.19e-05	0.0161954	-0.141135	HLA-F	chr6	29692092	major histocompatibility complex, class I, F [Source:HGNC Symbol;Acc:HGNC:4963]	Body	ZNRD1ASP	6	29829251	rs1611713	intergenic	0.0625588	137159	0.23	0.15	0.22	0.23	0.24	0.33	FALSE	FALSE
6.29784	cg11617938	-4.11052	5.33e-05	0.0165676	-0.138648	HLA-F	chr6	29692281	major histocompatibility complex, class I, F [Source:HGNC Symbol;Acc:HGNC:4963]	Body	LOC554223	6	29784192	rs1633097	intergenic	0.0623722	91911	0.51	0.62	0.52	0.42	0.4	0.58	FALSE	FALSE
6.29932	cg23892836	-4.10989	5.35e-05	0.0165676	-0.142398	HLA-F	chr6	29692085	major histocompatibility complex, class I, F [Source:HGNC Symbol;Acc:HGNC:4963]	Body	HLA-A	6	29932007		intergenic	0.0623541	239922	NA	NA	NA		NA		FALSE	FALSE
6.29906	cg23892836	4.10962	5.35e-05	0.0165676	0.168015	HLA-F	chr6	29692085	major histocompatibility complex, class I, F [Source:HGNC Symbol;Acc:HGNC:4963]	Body	HCG4B	6	29905727	rs13190846	intergenic	0.0623464	213642	0.3	0.21	0.42	0.37	0.36	0.21	FALSE	FALSE
8.66889	cg14864167	-4.09472	5.69e-05	0.0175331	-0.681361	PDE7A	chr8	66751182	phosphodiesterase 7A [Source:HGNC Symbol;Acc:HGNC:8791]	Body	PDE7A	8	66889116	rs11988589	intergenic	0.061923	137934	0.3	0.53	0.3	0.069	0.31	0.2	FALSE	FALSE
6.29819	cg15331332	4.09304	5.72e-05	0.0176192	0.194864	HLA-F	chr6	29692111	major histocompatibility complex, class I, F [Source:HGNC Symbol;Acc:HGNC:4963]	Body	ZNRD1ASP	6	29819202	rs2975035	intergenic	0.0618755	127091	0.22	0.12	0.24	0.35	0.31	0.15	FALSE	FALSE
6.29778	cg24351901	4.08452	5.92e-05	0.0182028	0.146991	HLA-F	chr6	29692092	major histocompatibility complex, class I, F [Source:HGNC Symbol;Acc:HGNC:4963]	Body	LOC554223	6	29777676	rs9380141	intergenic	0.0616339	85584	0.23	0.12	0.25	0.35	0.33	0.16	FALSE	FALSE
6.29822	cg23892836	4.08092	6.01e-05	0.0182635	0.131546	HLA-F	chr6	29692085	major histocompatibility complex, class I, F [Source:HGNC Symbol;Acc:HGNC:4963]	Body	ZNRD1ASP	6	29822045		intergenic	0.0615323	129960	NA	NA	NA		NA		FALSE	FALSE
6.29824	cg23892836	4.08092	6.01e-05	0.0182635	0.131546	HLA-F	chr6	29692085	major histocompatibility complex, class I, F [Source:HGNC Symbol;Acc:HGNC:4963]	Body	ZNRD1ASP	6	29823819		intergenic	0.0615323	131734	NA	NA	NA		NA		FALSE	FALSE
6.29826	cg23892836	4.08092	6.01e-05	0.0182635	0.131546	HLA-F	chr6	29692085	major histocompatibility complex, class I, F [Source:HGNC Symbol;Acc:HGNC:4963]	Body	ZNRD1ASP	6	29826011		intergenic	0.0615323	133926	NA	NA	NA		NA		FALSE	FALSE
6.29829	cg23892836	4.08092	6.01e-05	0.0182635	0.131546	HLA-F	chr6	29692085	major histocompatibility complex, class I, F [Source:HGNC Symbol;Acc:HGNC:4963]	Body	ZNRD1ASP	6	29829108		intergenic	0.0615323	137023	NA	NA	NA		NA		FALSE	FALSE
6.29832	cg23892836	4.08092	6.01e-05	0.0182635	0.131546	HLA-F	chr6	29692085	major histocompatibility complex, class I, F [Source:HGNC Symbol;Acc:HGNC:4963]	Body	ZNRD1ASP	6	29832043		intergenic	0.0615323	139958	NA	NA	NA		NA		FALSE	FALSE
6.29668	cg23892836	4.07047	6.27e-05	0.0189798	0.125562	HLA-F	chr6	29692085	major histocompatibility complex, class I, F [Source:HGNC Symbol;Acc:HGNC:4963]	Body	HLA-F	6	29668207		intergenic	0.0612366	-23878	NA	NA	NA		NA		FALSE	FALSE
6.29664	cg23892836	4.06952	6.29e-05	0.0189825	0.125167	HLA-F	chr6	29692085	major histocompatibility complex, class I, F [Source:HGNC Symbol;Acc:HGNC:4963]	Body	HLA-F	6	29664452		intergenic	0.0612098	-27633	NA	NA	NA		NA		FALSE	FALSE
6.29622	cg23892836	-4.03955	7.1e-05	0.0211023	-0.133552	HLA-F	chr6	29692085	major histocompatibility complex, class I, F [Source:HGNC Symbol;Acc:HGNC:4963]	Body	GABBR1	6	29622220	rs1233367	intergenic	0.0603659	-69865	0.38	0.32	0.28	0.5	0.29	0.53	FALSE	FALSE
6.29737	cg11617938	4.03853	7.13e-05	0.0211023	0.150294	HLA-F	chr6	29692281	major histocompatibility complex, class I, F [Source:HGNC Symbol;Acc:HGNC:4963]	Body	IFITM4P	6	29737074	rs2735043	intergenic	0.0603371	44793	0.3	0.27	0.35	0.37	0.39	0.17	FALSE	FALSE
6.29771	cg11617938	4.03853	7.13e-05	0.0211023	0.150294	HLA-F	chr6	29692281	major histocompatibility complex, class I, F [Source:HGNC Symbol;Acc:HGNC:4963]	Body	LOC554223	6	29771298	rs1611190	intergenic	0.0603371	79017	0.3	0.27	0.35	0.36	0.39	0.17	FALSE	FALSE
6.29788	cg11617938	4.03853	7.13e-05	0.0211023	0.150294	HLA-F	chr6	29692281	major histocompatibility complex, class I, F [Source:HGNC Symbol;Acc:HGNC:4963]	Body	LOC554223	6	29787976	.	intergenic	0.0603371	95695	0.3	0.27	0.35	0.37	0.39	0.17	FALSE	FALSE
6.29607	cg24351901	-4.03817	7.14e-05	0.0211023	-0.126184	HLA-F	chr6	29692092	major histocompatibility complex, class I, F [Source:HGNC Symbol;Acc:HGNC:4963]	Body	GABBR1	6	29607046	rs3095267	intergenic	0.0603271	-85046	0.23	0.087	0.27	0.33	0.17	0.36	FALSE	FALSE
6.29818	cg11617938	4.02487	7.53e-05	0.0220174	0.14788	HLA-F	chr6	29692281	major histocompatibility complex, class I, F [Source:HGNC Symbol;Acc:HGNC:4963]	Body	ZNRD1ASP	6	29818123	rs2523763	intergenic	0.059954	125842	0.3	0.28	0.33	0.37	0.36	0.16	FALSE	FALSE
6.29671	cg15331332	4.01015	7.98e-05	0.0232649	0.167251	HLA-F	chr6	29692111	major histocompatibility complex, class I, F [Source:HGNC Symbol;Acc:HGNC:4963]	Body	HLA-F	6	29671300	rs9258119	intergenic	0.0595425	-20811	0.34	0.36	0.39	0.32	0.43	0.21	FALSE	FALSE
6.29745	cg24351901	-4.0073	8.07e-05	0.0234814	-0.133437	HLA-F	chr6	29692092	major histocompatibility complex, class I, F [Source:HGNC Symbol;Acc:HGNC:4963]	Body	IFITM4P	6	29745439		intergenic	0.0594627	53347	NA	NA	NA		NA		FALSE	FALSE
6.29793	cg24351901	4.00693	8.09e-05	0.0234814	0.123167	HLA-F	chr6	29692092	major histocompatibility complex, class I, F [Source:HGNC Symbol;Acc:HGNC:4963]	Body	LOC554223	6	29793310		intergenic	0.0594527	101218	NA	NA	NA		NA		FALSE	FALSE
6.29928	cg23892836	-3.9979	8.38e-05	0.0242112	-0.132391	HLA-F	chr6	29692085	major histocompatibility complex, class I, F [Source:HGNC Symbol;Acc:HGNC:4963]	Body	HLA-A	6	29928196		intergenic	0.0592008	236111	NA	NA	NA		NA		FALSE	FALSE
6.29781	cg11617938	3.99414	8.51e-05	0.0244893	0.148848	HLA-F	chr6	29692281	major histocompatibility complex, class I, F [Source:HGNC Symbol;Acc:HGNC:4963]	Body	LOC554223	6	29781011	rs2743936	intergenic	0.0590961	88730	0.3	0.27	0.35	0.37	0.39	0.17	FALSE	FALSE
6.29607	cg15331332	-3.99331	8.54e-05	0.0245271	-0.164778	HLA-F	chr6	29692111	major histocompatibility complex, class I, F [Source:HGNC Symbol;Acc:HGNC:4963]	Body	GABBR1	6	29607046	rs3095267	intergenic	0.0590729	-85065	0.23	0.087	0.27	0.33	0.17	0.36	FALSE	FALSE
6.2985	cg24351901	3.99127	8.61e-05	0.024683	0.147084	HLA-F	chr6	29692092	major histocompatibility complex, class I, F [Source:HGNC Symbol;Acc:HGNC:4963]	Body	HCP5B	6	29849674	rs2734960	intergenic	0.0590162	157582	0.26	0.19	0.34	0.35	0.32	0.15	FALSE	FALSE
6.29769	cg24351901	-3.98981	8.66e-05	0.024723	-0.184426	HLA-F	chr6	29692092	major histocompatibility complex, class I, F [Source:HGNC Symbol;Acc:HGNC:4963]	Body	LOC554223	6	29768503	rs2017525	intergenic	0.0589755	76411	0.11	0.0091	0.14	0.21	0.068	0.15	FALSE	FALSE
6.29772	cg24351901	-3.98981	8.66e-05	0.024723	-0.184426	HLA-F	chr6	29692092	major histocompatibility complex, class I, F [Source:HGNC Symbol;Acc:HGNC:4963]	Body	LOC554223	6	29772484	rs72843818	intergenic	0.0589755	80392	0.11	0.0091	0.14	0.21	0.068	0.15	FALSE	FALSE
6.29915	cg24351901	-3.9886	8.7e-05	0.0247728	-0.126187	HLA-F	chr6	29692092	major histocompatibility complex, class I, F [Source:HGNC Symbol;Acc:HGNC:4963]	Body	HLA-A	6	29914698	rs9260229	intergenic	0.0589419	222606	0.3	0.32	0.27	0.37	0.19	0.34	FALSE	FALSE
6.2978	cg11617938	-3.98446	8.84e-05	0.0250524	-0.155412	HLA-F	chr6	29692281	major histocompatibility complex, class I, F [Source:HGNC Symbol;Acc:HGNC:4963]	Body	LOC554223	6	29779635		intergenic	0.0588267	87354	NA	NA	NA		NA		FALSE	FALSE
6.29743	cg24351901	-3.98199	8.93e-05	0.0251249	-0.184117	HLA-F	chr6	29692092	major histocompatibility complex, class I, F [Source:HGNC Symbol;Acc:HGNC:4963]	Body	IFITM4P	6	29742532	rs78111854	intergenic	0.0587581	50440	0.1	0.0076	0.13	0.21	0.05	0.15	FALSE	FALSE
6.29747	cg24351901	-3.98199	8.93e-05	0.0251249	-0.184117	HLA-F	chr6	29692092	major histocompatibility complex, class I, F [Source:HGNC Symbol;Acc:HGNC:4963]	Body	IFITM4P	6	29746566	rs76779442	intergenic	0.0587581	54474	0.1	0.0076	0.13	0.21	0.05	0.15	FALSE	FALSE
6.29751	cg24351901	-3.98199	8.93e-05	0.0251249	-0.184117	HLA-F	chr6	29692092	major histocompatibility complex, class I, F [Source:HGNC Symbol;Acc:HGNC:4963]	Body	IFITM4P	6	29751442	rs142268751	intergenic	0.0587581	59350	0.1	0.0076	0.13	0.21	0.05	0.15	FALSE	FALSE
6.29835	cg15331332	-3.98034	8.99e-05	0.0252345	-0.199305	HLA-F	chr6	29692111	major histocompatibility complex, class I, F [Source:HGNC Symbol;Acc:HGNC:4963]	Body	ZNRD1ASP	6	29834773	rs72848632	intergenic	0.0587123	142662	0.15	0.12	0.18	0.21	0.11	0.16	FALSE	FALSE
14.1025	cg05100846	3.97974	9.01e-05	0.0252345	0.120376	WDR20	chr14	102647731	WD repeat domain 20 [Source:HGNC Symbol;Acc:HGNC:19667]	Body	DYNC1H1	14	102533848		intergenic	0.0586955	-113883	NA	NA	NA		NA		FALSE	FALSE
6.29938	cg15331332	-3.97667	9.12e-05	0.0254416	-0.168804	HLA-F	chr6	29692111	major histocompatibility complex, class I, F [Source:HGNC Symbol;Acc:HGNC:4963]	Body	HLA-A	6	29937833		intergenic	0.0586104	245722	NA	NA	NA		NA		FALSE	FALSE
6.29664	cg15331332	3.97432	9.2e-05	0.0256351	0.147051	HLA-F	chr6	29692111	major histocompatibility complex, class I, F [Source:HGNC Symbol;Acc:HGNC:4963]	Body	HLA-F	6	29664452		intergenic	0.0585453	-27659	NA	NA	NA		NA		FALSE	FALSE
6.29909	cg24351901	-3.97082	9.33e-05	0.0259487	-0.163727	HLA-F	chr6	29692092	major histocompatibility complex, class I, F [Source:HGNC Symbol;Acc:HGNC:4963]	Body	HCG4B	6	29908892	rs79761237	intergenic	0.0584481	216800	0.16	0.17	0.18	0.2	0.11	0.16	FALSE	FALSE
6.29785	cg15331332	3.96985	9.37e-05	0.0259598	0.17169	HLA-F	chr6	29692111	major histocompatibility complex, class I, F [Source:HGNC Symbol;Acc:HGNC:4963]	Body	LOC554223	6	29785030		intergenic	0.0584213	92919	NA	NA	NA		NA		FALSE	FALSE
6.29668	cg15331332	3.96568	9.52e-05	0.0263468	0.147181	HLA-F	chr6	29692111	major histocompatibility complex, class I, F [Source:HGNC Symbol;Acc:HGNC:4963]	Body	HLA-F	6	29668207		intergenic	0.0583057	-23904	NA	NA	NA		NA		FALSE	FALSE
6.29723	cg24351901	3.96219	9.65e-05	0.0266078	0.158692	HLA-F	chr6	29692092	major histocompatibility complex, class I, F [Source:HGNC Symbol;Acc:HGNC:4963]	Body	IFITM4P	6	29722515	rs9391630	intergenic	0.0582093	30423	0.17	0.022	0.15	0.34	0.24	0.13	FALSE	FALSE
4.90125	cg09053843	-3.96151	9.68e-05	0.0266078	-0.196037	HERC5	chr4	89379007	HECT and RLD domain containing E3 ubiquitin protein ligase 5 [Source:HGNC Symbol;Acc:HGNC:24368]	Body	TIGD2	4	90124558	rs693575	intergenic	0.0581904	745551	0.33	0.67	0.26	0.033	0.28	0.26	FALSE	FALSE
6.29742	cg23892836	-3.95453	9.95e-05	0.0270744	-0.179634	HLA-F	chr6	29692085	major histocompatibility complex, class I, F [Source:HGNC Symbol;Acc:HGNC:4963]	Body	IFITM4P	6	29741592	rs1737024	intergenic	0.0579972	49507	0.19	0.2	0.22	0.069	0.21	0.25	FALSE	FALSE
6.29747	cg23892836	-3.95453	9.95e-05	0.0270744	-0.179634	HLA-F	chr6	29692085	major histocompatibility complex, class I, F [Source:HGNC Symbol;Acc:HGNC:4963]	Body	IFITM4P	6	29746869	rs1633021	intergenic	0.0579972	54784	0.19	0.21	0.22	0.069	0.21	0.25	FALSE	FALSE
6.29752	cg23892836	-3.95453	9.95e-05	0.0270744	-0.179634	HLA-F	chr6	29692085	major histocompatibility complex, class I, F [Source:HGNC Symbol;Acc:HGNC:4963]	Body	IFITM4P	6	29751998	rs143525179	intergenic	0.0579972	59913	0.19	0.2	0.22	0.069	0.21	0.25	FALSE	FALSE
6.29768	cg23892836	-3.95453	9.95e-05	0.0270744	-0.179634	HLA-F	chr6	29692085	major histocompatibility complex, class I, F [Source:HGNC Symbol;Acc:HGNC:4963]	Body	LOC554223	6	29767566	rs1736987	intergenic	0.0579972	75481	0.19	0.2	0.22	0.069	0.21	0.25	FALSE	FALSE
6.29771	cg23892836	-3.95453	9.95e-05	0.0270744	-0.179634	HLA-F	chr6	29692085	major histocompatibility complex, class I, F [Source:HGNC Symbol;Acc:HGNC:4963]	Body	LOC554223	6	29770553	rs1611189	intergenic	0.0579972	78468	0.19	0.2	0.22	0.069	0.21	0.25	FALSE	FALSE
6.29851	cg15331332	3.95152	0.000100689	0.0273058	0.166309	HLA-F	chr6	29692111	major histocompatibility complex, class I, F [Source:HGNC Symbol;Acc:HGNC:4963]	Body	HCP5B	6	29850684	rs2734957	intergenic	0.0579143	158573	0.34	0.3	0.39	0.39	0.38	0.26	FALSE	FALSE
12.6956	cg25137154	3.94456	0.000103484	0.0279254	0.111105	CPSF6	chr12	69648315	cleavage and polyadenylation specific factor 6 [Source:HGNC Symbol;Acc:HGNC:13871]	Body	CPM	12	69563627		intergenic	0.0577222	-84688	NA	NA	NA		NA		FALSE	FALSE
6.33074	cg08099136	3.92458	0.000111922	0.0299073	0.175833	PSMB8	chr6	32811251	proteasome subunit beta 8 [Source:HGNC Symbol;Acc:HGNC:9545]	Body	HLA-DPB1	6	33074288	rs3128927	intergenic	0.0571722	263037	0.37	0.56	0.3	0.23	0.28	0.37	TRUE	TRUE
6.29663	cg23892836	3.92254	0.00011282	0.0300416	0.12801	HLA-F	chr6	29692085	major histocompatibility complex, class I, F [Source:HGNC Symbol;Acc:HGNC:4963]	Body	HLA-F	6	29663407		intergenic	0.0571161	-28678	NA	NA	NA		NA		FALSE	FALSE
6.29736	cg23892836	-3.92161	0.000113229	0.0300606	-0.187876	HLA-F	chr6	29692085	major histocompatibility complex, class I, F [Source:HGNC Symbol;Acc:HGNC:4963]	Body	IFITM4P	6	29735634	rs9258293	intergenic	0.0570908	43549	0.13	0.051	0.15	0.22	0.071	0.19	FALSE	FALSE
6.2967	cg11617938	3.91694	0.000115318	0.0305166	0.162183	HLA-F	chr6	29692281	major histocompatibility complex, class I, F [Source:HGNC Symbol;Acc:HGNC:4963]	Body	HLA-F	6	29670366	rs12661228	intergenic	0.0569625	-21915	0.21	0.2	0.2	0.29	0.25	0.12	FALSE	FALSE
6.29678	cg11617938	3.9088	0.000119042	0.0313	0.164547	HLA-F	chr6	29692281	major histocompatibility complex, class I, F [Source:HGNC Symbol;Acc:HGNC:4963]	Body	HLA-F	6	29677641	rs3871468	intergenic	0.0567395	-14640	0.18	0.12	0.19	0.27	0.24	0.086	FALSE	FALSE
6.29655	cg11617938	3.89586	0.000125202	0.0327622	0.164281	HLA-F	chr6	29692281	major histocompatibility complex, class I, F [Source:HGNC Symbol;Acc:HGNC:4963]	Body	HLA-F	6	29654570	rs4959123	intergenic	0.0563854	-37711	0.18	0.12	0.19	0.28	0.24	0.091	FALSE	FALSE
6.2918	cg15331332	3.89249	0.000126853	0.033013	0.193228	HLA-F	chr6	29692111	major histocompatibility complex, class I, F [Source:HGNC Symbol;Acc:HGNC:4963]	Body	OR2J2	6	29180314	rs3116836	intergenic	0.0562935	-511797	0.21	0.38	0.19	0.1	0.19	0.098	FALSE	FALSE
6.29938	cg24351901	3.89201	0.000127088	0.033013	0.159961	HLA-F	chr6	29692092	major histocompatibility complex, class I, F [Source:HGNC Symbol;Acc:HGNC:4963]	Body	HLA-A	6	29937971	rs6939037	intergenic	0.0562805	245879	0.16	0.16	0.099	0.24	0.12	0.19	FALSE	FALSE
8.66889	cg06033320	-3.89128	0.000127453	0.033013	-0.468418	PDE7A	chr8	66750110	phosphodiesterase 7A [Source:HGNC Symbol;Acc:HGNC:8791]	Body	PDE7A	8	66889116	rs11988589	intergenic	0.0562604	139006	0.3	0.53	0.3	0.069	0.31	0.2	FALSE	FALSE
6.29769	cg15331332	-3.89093	0.000127626	0.033013	-0.237689	HLA-F	chr6	29692111	major histocompatibility complex, class I, F [Source:HGNC Symbol;Acc:HGNC:4963]	Body	LOC554223	6	29768503	rs2017525	intergenic	0.0562508	76392	0.11	0.0091	0.14	0.21	0.068	0.15	FALSE	FALSE
6.29772	cg15331332	-3.89093	0.000127626	0.033013	-0.237689	HLA-F	chr6	29692111	major histocompatibility complex, class I, F [Source:HGNC Symbol;Acc:HGNC:4963]	Body	LOC554223	6	29772484	rs72843818	intergenic	0.0562508	80373	0.11	0.0091	0.14	0.21	0.068	0.15	FALSE	FALSE
6.29605	cg11617938	3.88417	0.000131023	0.0336415	0.163442	HLA-F	chr6	29692281	major histocompatibility complex, class I, F [Source:HGNC Symbol;Acc:HGNC:4963]	Body	GABBR1	6	29605489	rs1233376	intergenic	0.0560665	-86792	0.22	0.2	0.23	0.29	0.26	0.14	FALSE	FALSE
6.2982	cg11617938	3.87662	0.000134917	0.0344361	0.142597	HLA-F	chr6	29692281	major histocompatibility complex, class I, F [Source:HGNC Symbol;Acc:HGNC:4963]	Body	ZNRD1ASP	6	29820278	rs3115627	intergenic	0.055861	127997	0.3	0.3	0.33	0.37	0.36	0.15	FALSE	FALSE
6.29826	cg11617938	3.87662	0.000134917	0.0344361	0.142597	HLA-F	chr6	29692281	major histocompatibility complex, class I, F [Source:HGNC Symbol;Acc:HGNC:4963]	Body	ZNRD1ASP	6	29825566	.	intergenic	0.055861	133285	0.3	0.3	0.33	0.36	0.36	0.15	FALSE	FALSE
6.29909	cg15331332	3.87654	0.000134957	0.0344361	0.177039	HLA-F	chr6	29692111	major histocompatibility complex, class I, F [Source:HGNC Symbol;Acc:HGNC:4963]	Body	HCG4B	6	29908511	rs28749138	intergenic	0.0558589	216400	0.43	0.34	0.46	0.57	0.42	0.39	FALSE	FALSE
6.29743	cg15331332	-3.87396	0.000136315	0.0345156	-0.23675	HLA-F	chr6	29692111	major histocompatibility complex, class I, F [Source:HGNC Symbol;Acc:HGNC:4963]	Body	IFITM4P	6	29742532	rs78111854	intergenic	0.0557887	50421	0.1	0.0076	0.13	0.21	0.05	0.15	FALSE	FALSE
6.29747	cg15331332	-3.87396	0.000136315	0.0345156	-0.23675	HLA-F	chr6	29692111	major histocompatibility complex, class I, F [Source:HGNC Symbol;Acc:HGNC:4963]	Body	IFITM4P	6	29746566	rs76779442	intergenic	0.0557887	54455	0.1	0.0076	0.13	0.21	0.05	0.15	FALSE	FALSE
6.29751	cg15331332	-3.87396	0.000136315	0.0345156	-0.23675	HLA-F	chr6	29692111	major histocompatibility complex, class I, F [Source:HGNC Symbol;Acc:HGNC:4963]	Body	IFITM4P	6	29751442	rs142268751	intergenic	0.0557887	59331	0.1	0.0076	0.13	0.21	0.05	0.15	FALSE	FALSE
6.29932	cg24351901	-3.87395	0.000136321	0.0345156	-0.125455	HLA-F	chr6	29692092	major histocompatibility complex, class I, F [Source:HGNC Symbol;Acc:HGNC:4963]	Body	HLA-A	6	29932037	rs2252965	intergenic	0.0557884	239945	0.26	0.21	0.22	0.25	0.28	0.34	FALSE	FALSE
6.29932	cg23892836	-3.87054	0.000138134	0.0349208	-0.137703	HLA-F	chr6	29692085	major histocompatibility complex, class I, F [Source:HGNC Symbol;Acc:HGNC:4963]	Body	HLA-A	6	29932037	rs2252965	intergenic	0.0556957	239952	0.26	0.21	0.22	0.25	0.28	0.34	FALSE	FALSE
18.6027	cg24603130	-3.86268	0.000142397	0.035888	-0.271327	ZCCHC2	chr18	60253492	zinc finger CCHC-type containing 2 [Source:HGNC Symbol;Acc:HGNC:22916]	Body	ZCCHC2	18	60267567		intergenic	0.0554823	14075	NA	NA	NA		NA		FALSE	FALSE
6.29722	cg11617938	-3.86091	0.000143376	0.0359854	-0.122076	HLA-F	chr6	29692281	major histocompatibility complex, class I, F [Source:HGNC Symbol;Acc:HGNC:4963]	Body	IFITM4P	6	29721738	rs1611296	intergenic	0.0554342	29457	0.43	0.41	0.53	0.32	0.43	0.48	FALSE	FALSE
6.29863	cg24351901	-3.8602	0.000143772	0.0359854	-0.142961	HLA-F	chr6	29692092	major histocompatibility complex, class I, F [Source:HGNC Symbol;Acc:HGNC:4963]	Body	HLA-H	6	29862621	rs1611552	intergenic	0.0554149	170529	0.22	0.32	0.18	0.049	0.2	0.28	FALSE	FALSE
12.6955	cg25137154	3.86	0.00014388	0.0359854	0.121765	CPSF6	chr12	69648315	cleavage and polyadenylation specific factor 6 [Source:HGNC Symbol;Acc:HGNC:13871]	Body	CPM	12	69553420	rs9805114	intergenic	0.0554096	-94895	0.27	0.48	0.22	0.17	0.18	0.21	FALSE	FALSE
6.29793	cg23892836	-3.85789	0.000145062	0.0361706	-0.168093	HLA-F	chr6	29692085	major histocompatibility complex, class I, F [Source:HGNC Symbol;Acc:HGNC:4963]	Body	LOC554223	6	29792635	rs3882582	intergenic	0.0553522	100550	0.2	0.24	0.17	0.29	0.092	0.2	FALSE	FALSE
6.29789	cg23892836	-3.85702	0.000145547	0.0362366	-0.196111	HLA-F	chr6	29692085	major histocompatibility complex, class I, F [Source:HGNC Symbol;Acc:HGNC:4963]	Body	LOC554223	6	29789083	rs72838204	intergenic	0.0553288	96998	0.11	0.0091	0.14	0.21	0.068	0.15	FALSE	FALSE
2.11371	cg19142179	-3.85464	0.000146889	0.03646	-0.158748	FBLN7	chr2	112927013	fibulin 7 [Source:HGNC Symbol;Acc:HGNC:26740]	Body	IL37	2	113713155	rs76033648	intergenic	0.0552644	786142	0.06	0.064	0.0014	0.12	0.001	0.095	FALSE	FALSE
6.29829	cg15331332	-3.84677	0.000151417	0.0374706	-0.174716	HLA-F	chr6	29692111	major histocompatibility complex, class I, F [Source:HGNC Symbol;Acc:HGNC:4963]	Body	ZNRD1ASP	6	29829251	rs1611713	intergenic	0.0550513	137140	0.23	0.15	0.22	0.23	0.24	0.33	FALSE	FALSE
6.29938	cg15331332	3.84365	0.000153251	0.0378104	0.208615	HLA-F	chr6	29692111	major histocompatibility complex, class I, F [Source:HGNC Symbol;Acc:HGNC:4963]	Body	HLA-A	6	29937971	rs6939037	intergenic	0.0549668	245860	0.16	0.16	0.099	0.24	0.12	0.19	FALSE	FALSE
6.2992	cg24351901	-3.84094	0.000154856	0.0380917	-0.122505	HLA-F	chr6	29692092	major histocompatibility complex, class I, F [Source:HGNC Symbol;Acc:HGNC:4963]	Body	HLA-A	6	29920466	rs9260494	intergenic	0.0548937	228374	0.3	0.31	0.28	0.37	0.19	0.34	FALSE	FALSE
6.29793	cg24351901	-3.8394	0.000155776	0.0382608	-0.152323	HLA-F	chr6	29692092	major histocompatibility complex, class I, F [Source:HGNC Symbol;Acc:HGNC:4963]	Body	LOC554223	6	29792635	rs3882582	intergenic	0.0548521	100543	0.2	0.24	0.17	0.29	0.092	0.2	FALSE	FALSE
6.29651	cg23892836	3.83854	0.000156294	0.0382734	0.129525	HLA-F	chr6	29692085	major histocompatibility complex, class I, F [Source:HGNC Symbol;Acc:HGNC:4963]	Body	HLA-F	6	29650837		intergenic	0.0548288	-41248	NA	NA	NA		NA		FALSE	FALSE
6.29782	cg24351901	-3.83253	0.000159948	0.0389935	-0.176466	HLA-F	chr6	29692092	major histocompatibility complex, class I, F [Source:HGNC Symbol;Acc:HGNC:4963]	Body	LOC554223	6	29782050	rs72846610	intergenic	0.0546666	89958	0.12	0.033	0.15	0.22	0.075	0.16	FALSE	FALSE
6.29732	cg11617938	-3.82721	0.000163248	0.0397391	-0.121483	HLA-F	chr6	29692281	major histocompatibility complex, class I, F [Source:HGNC Symbol;Acc:HGNC:4963]	Body	IFITM4P	6	29731856	rs1633044	intergenic	0.0545233	39575	0.42	0.41	0.53	0.32	0.43	0.47	FALSE	FALSE
6.29733	cg15331332	-3.82513	0.00016456	0.039999	-0.168694	HLA-F	chr6	29692111	major histocompatibility complex, class I, F [Source:HGNC Symbol;Acc:HGNC:4963]	Body	IFITM4P	6	29732744	rs370631	intergenic	0.0544671	40633	0.27	0.14	0.36	0.3	0.23	0.38	FALSE	FALSE
6.29918	cg24351901	-3.82407	0.000165227	0.0401018	-0.122631	HLA-F	chr6	29692092	major histocompatibility complex, class I, F [Source:HGNC Symbol;Acc:HGNC:4963]	Body	HLA-A	6	29918186	rs9260381	intergenic	0.0544387	226094	0.3	0.31	0.28	0.37	0.19	0.34	FALSE	FALSE
6.29931	cg24351901	3.8228	0.000166037	0.0401118	0.128951	HLA-F	chr6	29692092	major histocompatibility complex, class I, F [Source:HGNC Symbol;Acc:HGNC:4963]	Body	HLA-A	6	29931013	rs2517686	intergenic	0.0544044	238921	0.36	0.42	0.33	0.38	0.24	0.4	FALSE	FALSE
6.29909	cg24351901	3.82112	0.00016711	0.0402108	0.132343	HLA-F	chr6	29692092	major histocompatibility complex, class I, F [Source:HGNC Symbol;Acc:HGNC:4963]	Body	HCG4B	6	29908511	rs28749138	intergenic	0.0543592	216419	0.43	0.34	0.46	0.57	0.42	0.39	FALSE	FALSE
6.29924	cg24351901	-3.82029	0.000167637	0.0402108	-0.121693	HLA-F	chr6	29692092	major histocompatibility complex, class I, F [Source:HGNC Symbol;Acc:HGNC:4963]	Body	HLA-A	6	29923522	rs6933352	intergenic	0.0543371	231430	0.3	0.31	0.28	0.36	0.19	0.34	FALSE	FALSE
6.29919	cg24351901	-3.81743	0.000169489	0.0405365	-0.122178	HLA-F	chr6	29692092	major histocompatibility complex, class I, F [Source:HGNC Symbol;Acc:HGNC:4963]	Body	HLA-A	6	29919099	rs9260425	intergenic	0.05426	227007	0.3	0.31	0.29	0.37	0.19	0.34	FALSE	FALSE
6.29868	cg23892836	-3.81202	0.000173035	0.0410851	-0.15601	HLA-F	chr6	29692085	major histocompatibility complex, class I, F [Source:HGNC Symbol;Acc:HGNC:4963]	Body	HLA-H	6	29868486	rs2517907	intergenic	0.0541147	176401	0.22	0.32	0.18	0.049	0.2	0.28	FALSE	FALSE
6.29733	cg24351901	-3.81063	0.000173957	0.0412444	-0.127374	HLA-F	chr6	29692092	major histocompatibility complex, class I, F [Source:HGNC Symbol;Acc:HGNC:4963]	Body	IFITM4P	6	29732744	rs370631	intergenic	0.0540774	40652	0.27	0.14	0.36	0.3	0.23	0.38	FALSE	FALSE
6.29839	cg24351901	3.80985	0.000174474	0.0413074	0.137644	HLA-F	chr6	29692092	major histocompatibility complex, class I, F [Source:HGNC Symbol;Acc:HGNC:4963]	Body	ZNRD1ASP	6	29838642	rs2844821	intergenic	0.0540565	146550	0.23	0.12	0.31	0.35	0.31	0.15	FALSE	FALSE
6.29782	cg15331332	-3.80833	0.000175491	0.0414881	-0.231482	HLA-F	chr6	29692111	major histocompatibility complex, class I, F [Source:HGNC Symbol;Acc:HGNC:4963]	Body	LOC554223	6	29782050	rs72846610	intergenic	0.0540158	89939	0.12	0.033	0.15	0.22	0.075	0.16	FALSE	FALSE
6.29788	cg24351901	-3.80296	0.000179129	0.0421817	-0.151619	HLA-F	chr6	29692092	major histocompatibility complex, class I, F [Source:HGNC Symbol;Acc:HGNC:4963]	Body	LOC554223	6	29787905	rs60774155	intergenic	0.0538717	95813	0.2	0.24	0.17	0.29	0.092	0.2	FALSE	FALSE
6.29915	cg24351901	3.80059	0.000180759	0.0421817	0.185985	HLA-F	chr6	29692092	major histocompatibility complex, class I, F [Source:HGNC Symbol;Acc:HGNC:4963]	Body	HLA-A	6	29915117	rs56171155	intergenic	0.0538081	223025	0.1	0.0008	0.04	0.26	0.06	0.16	FALSE	FALSE
18.6026	cg24603130	-3.80013	0.000181077	0.0421817	-0.257447	ZCCHC2	chr18	60253492	zinc finger CCHC-type containing 2 [Source:HGNC Symbol;Acc:HGNC:22916]	Body	ZCCHC2	18	60258440	rs593885	intergenic	0.0537958	4948	0.28	0.27	0.32	0.23	0.26	0.35	FALSE	FALSE
6.29741	cg24351901	-3.79877	0.000182024	0.0421817	-0.16144	HLA-F	chr6	29692092	major histocompatibility complex, class I, F [Source:HGNC Symbol;Acc:HGNC:4963]	Body	IFITM4P	6	29741338	rs9258302	intergenic	0.0537592	49246	0.15	0.068	0.15	0.23	0.072	0.24	FALSE	FALSE
6.29746	cg24351901	-3.79877	0.000182024	0.0421817	-0.16144	HLA-F	chr6	29692092	major histocompatibility complex, class I, F [Source:HGNC Symbol;Acc:HGNC:4963]	Body	IFITM4P	6	29745593	rs4122198	intergenic	0.0537592	53501	0.15	0.07	0.16	0.23	0.072	0.24	FALSE	FALSE
6.29767	cg24351901	-3.79877	0.000182024	0.0421817	-0.16144	HLA-F	chr6	29692092	major histocompatibility complex, class I, F [Source:HGNC Symbol;Acc:HGNC:4963]	Body	LOC554223	6	29767346	rs9258436	intergenic	0.0537592	75254	0.15	0.068	0.15	0.23	0.074	0.24	FALSE	FALSE
6.29774	cg24351901	-3.79877	0.000182024	0.0421817	-0.16144	HLA-F	chr6	29692092	major histocompatibility complex, class I, F [Source:HGNC Symbol;Acc:HGNC:4963]	Body	LOC554223	6	29773852	rs9258447	intergenic	0.0537592	81760	0.15	0.07	0.15	0.23	0.089	0.24	FALSE	FALSE
6.2978	cg24351901	-3.79877	0.000182024	0.0421817	-0.16144	HLA-F	chr6	29692092	major histocompatibility complex, class I, F [Source:HGNC Symbol;Acc:HGNC:4963]	Body	LOC554223	6	29780332	rs3926748	intergenic	0.0537592	88240	0.15	0.07	0.15	0.23	0.089	0.24	FALSE	FALSE
6.29918	cg24351901	3.79666	0.000183494	0.0424625	0.185789	HLA-F	chr6	29692092	major histocompatibility complex, class I, F [Source:HGNC Symbol;Acc:HGNC:4963]	Body	HLA-A	6	29917505	rs56232426	intergenic	0.0537027	225413	0.1	0.0008	0.04	0.26	0.06	0.16	FALSE	FALSE
6.29938	cg15331332	-3.794	0.000185359	0.0427548	-0.168315	HLA-F	chr6	29692111	major histocompatibility complex, class I, F [Source:HGNC Symbol;Acc:HGNC:4963]	Body	HLA-A	6	29937784		intergenic	0.0536318	245673	NA	NA	NA		NA		FALSE	FALSE
4.17569	cg00598235	-3.79329	0.000185867	0.0427548	-0.13419	LAP3	chr4	17580680	leucine aminopeptidase 3 [Source:HGNC Symbol;Acc:HGNC:18449]	Body	CLRN2	4	17569327		intergenic	0.0536126	-11353	NA	NA	NA		NA		TRUE	TRUE
6.29931	cg24351901	3.79253	0.000186405	0.0427741	0.170291	HLA-F	chr6	29692092	major histocompatibility complex, class I, F [Source:HGNC Symbol;Acc:HGNC:4963]	Body	HLA-A	6	29930939	rs56262516	intergenic	0.0535923	238847	0.12	0.072	0.073	0.23	0.079	0.15	FALSE	FALSE
6.29745	cg11617938	-3.78965	0.000188458	0.0430644	-0.137929	HLA-F	chr6	29692281	major histocompatibility complex, class I, F [Source:HGNC Symbol;Acc:HGNC:4963]	Body	IFITM4P	6	29745439		intergenic	0.0535154	53158	NA	NA	NA		NA		FALSE	FALSE
6.29788	cg23892836	-3.78338	0.000193013	0.043861	-0.165747	HLA-F	chr6	29692085	major histocompatibility complex, class I, F [Source:HGNC Symbol;Acc:HGNC:4963]	Body	LOC554223	6	29787905	rs60774155	intergenic	0.0533478	95820	0.2	0.24	0.17	0.29	0.092	0.2	FALSE	FALSE
6.29667	cg11617938	3.76873	0.000204056	0.0459883	0.155997	HLA-F	chr6	29692281	major histocompatibility complex, class I, F [Source:HGNC Symbol;Acc:HGNC:4963]	Body	HLA-F	6	29667479	rs4713233	intergenic	0.0529573	-24802	0.21	0.2	0.2	0.28	0.25	0.11	FALSE	FALSE
12.6979	cg25137154	-3.76827	0.000204409	0.0460047	-0.112271	CPSF6	chr12	69648315	cleavage and polyadenylation specific factor 6 [Source:HGNC Symbol;Acc:HGNC:13871]	Body	YEATS4	12	69789065	rs2603079	intergenic	0.0529452	140750	0.39	0.64	0.31	0.31	0.27	0.34	FALSE	FALSE
6.29924	cg24351901	-3.76575	0.000206371	0.0463825	-0.1305	HLA-F	chr6	29692092	major histocompatibility complex, class I, F [Source:HGNC Symbol;Acc:HGNC:4963]	Body	HLA-A	6	29924159	rs41265804	intergenic	0.0528781	232067	0.23	0.22	0.21	0.27	0.2	0.23	FALSE	FALSE
6.29917	cg23892836	3.76458	0.000207292	0.0464623	0.125148	HLA-F	chr6	29692085	major histocompatibility complex, class I, F [Source:HGNC Symbol;Acc:HGNC:4963]	Body	HLA-A	6	29916804	rs1655901	intergenic	0.0528469	224719	0.42	0.2	0.4	0.57	0.5	0.48	FALSE	FALSE
6.29648	cg11617938	3.75594	0.000214181	0.0478105	0.158767	HLA-F	chr6	29692281	major histocompatibility complex, class I, F [Source:HGNC Symbol;Acc:HGNC:4963]	Body	HLA-F	6	29647715	rs17369215	intergenic	0.0526174	-44566	0.18	0.12	0.19	0.28	0.24	0.091	FALSE	FALSE
6.29922	cg24351901	3.75002	0.000219027	0.0487596	0.180993	HLA-F	chr6	29692092	major histocompatibility complex, class I, F [Source:HGNC Symbol;Acc:HGNC:4963]	Body	HLA-A	6	29921802	rs55975201	intergenic	0.0524604	229710	0.11	0.0023	0.043	0.29	0.062	0.19	FALSE	FALSE
6.29917	cg15331332	-3.74494	0.000223273	0.0495033	-0.160234	HLA-F	chr6	29692111	major histocompatibility complex, class I, F [Source:HGNC Symbol;Acc:HGNC:4963]	Body	HLA-A	6	29917048	rs9260323	intergenic	0.0523256	224937	0.32	0.36	0.31	0.37	0.21	0.35	FALSE	FALSE
6.29852	cg24351901	-3.74224	0.000225552	0.0497814	-0.149301	HLA-F	chr6	29692092	major histocompatibility complex, class I, F [Source:HGNC Symbol;Acc:HGNC:4963]	Body	HCP5B	6	29852348	rs1611588	intergenic	0.0522544	160256	0.2	0.32	0.17	0.041	0.19	0.25	FALSE	FALSE
6.29793	cg15331332	-3.74202	0.000225741	0.0497814	-0.196184	HLA-F	chr6	29692111	major histocompatibility complex, class I, F [Source:HGNC Symbol;Acc:HGNC:4963]	Body	LOC554223	6	29792635	rs3882582	intergenic	0.0522485	100524	0.2	0.24	0.17	0.29	0.092	0.2	FALSE	FALSE
2.15138	cg21740789	-13.8572	6.69e-33	1.1e-27	-0.786468	NA	chr2	151377894	NA	NA	RND3	2	151375161	rs10497061	intergenic	0.430522	-2733	0.06	0.078	0.058	.	0.11	0.046	FALSE	FALSE
2.15138	cg21740789	-11.6818	1.61e-25	1.32e-20	-0.652703	NA	chr2	151377894	NA	NA	RND3	2	151380685	rs13401636	intergenic	0.349494	2791	0.14	0.34	0.084	0.017	0.12	0.086	FALSE	FALSE
2.15144	cg21740789	-7.14133	9.71e-12	3.89e-08	-0.502263	NA	chr2	151377894	NA	NA	LINC01920	2	151441164	rs4426529	intergenic	0.167209	63270	0.04	0.0045	0.043	.	0.1	0.062	FALSE	FALSE
2.15152	cg21740789	-6.95774	2.93e-11	9.8e-08	-0.472146	NA	chr2	151377894	NA	NA	LOC101929282	2	151519918	rs17269969	intergenic	0.160081	142024	0.057	0.0045	0.068	.	0.12	0.11	FALSE	FALSE
2.15145	cg21740789	-6.02716	5.84e-09	9.13e-06	-0.366128	NA	chr2	151377894	NA	NA	LINC01920	2	151447063	rs17197737	intergenic	0.125123	69169	0.073	0.0083	0.097	0.001	0.16	0.13	FALSE	FALSE
3.46083	cg24954967	-5.71221	3.11e-08	3.5e-05	-0.254733	NA	chr3	46130858	NA	NA	XCR1	3	46082575	rs62242833	intergenic	0.113838	-48283	0.22	0.26	0.18	0.26	0.19	0.16	FALSE	FALSE
3.46135	cg24954967	-5.58283	6.07e-08	5.96e-05	-0.254253	NA	chr3	46130858	NA	NA	XCR1	3	46134688	rs62243875	intergenic	0.109297	3830	0.17	0.1	0.21	0.24	0.18	0.16	FALSE	FALSE
3.4617	cg24954967	-5.41183	1.44e-07	0.000125898	-0.248809	NA	chr3	46130858	NA	NA	XCR1	3	46170396	rs62243906	intergenic	0.103386	39538	0.17	0.1	0.21	0.24	0.18	0.16	FALSE	FALSE
2.15157	cg21740789	-5.40822	1.47e-07	0.000127515	-0.406906	NA	chr2	151377894	NA	NA	LOC101929282	2	151574522	rs6721317	intergenic	0.103262	196628	0.052	0.0045	0.062	.	0.12	0.095	FALSE	FALSE
3.46148	cg24954967	-5.18145	4.49e-07	0.000309505	-0.217983	NA	chr3	46130858	NA	NA	XCR1	3	46148230	rs9849715	intergenic	0.0955944	17372	0.25	0.28	0.27	0.28	0.2	0.19	FALSE	FALSE
3.46102	cg24954967	-5.12109	6.01e-07	0.000394115	-0.213648	NA	chr3	46130858	NA	NA	XCR1	3	46101684	rs1604068	intergenic	0.0935873	-29174	0.4	0.8	0.32	0.29	0.24	0.2	FALSE	FALSE
3.46128	cg24954967	-5.07625	7.45e-07	0.000471827	-0.217418	NA	chr3	46130858	NA	NA	XCR1	3	46128080	rs751625	intergenic	0.092106	-2778	0.24	0.28	0.26	0.28	0.2	0.19	FALSE	FALSE
3.46094	cg24954967	-4.8196	2.48e-06	0.00133291	-0.353618	NA	chr3	46130858	NA	NA	XCR1	3	46093844	rs114894166	intergenic	0.0837883	-37014	0.043	0.0045	0.056	0.001	0.1	0.072	FALSE	FALSE
3.46095	cg24954967	-4.70973	4.09e-06	0.00201888	-0.205364	NA	chr3	46130858	NA	NA	XCR1	3	46095136	rs60643519	intergenic	0.0803152	-35722	0.22	0.19	0.24	0.29	0.2	0.19	FALSE	FALSE
2.15156	cg21740789	-4.61132	6.35e-06	0.00295775	-0.321731	NA	chr2	151377894	NA	NA	LOC101929282	2	151555697	rs6719875	intergenic	0.0772503	177803	0.058	0.028	0.065	.	0.12	0.094	FALSE	FALSE
3.46126	cg24954967	-4.47878	1.14e-05	0.00470379	-0.189927	NA	chr3	46130858	NA	NA	XCR1	3	46126449	rs4682805	intergenic	0.073194	-4409	0.42	0.86	0.34	0.28	0.24	0.2	FALSE	FALSE
3.46144	cg24954967	-4.36291	1.87e-05	0.00726179	-0.177844	NA	chr3	46130858	NA	NA	XCR1	3	46143860	rs4478121	intergenic	0.0697162	13002	0.38	0.73	0.32	0.28	0.24	0.2	FALSE	FALSE
3.46042	cg24954967	3.9796	9.01e-05	0.0252345	0.182834	NA	chr3	46130858	NA	NA	FYCO1	3	46042073		intergenic	0.0586916	-88785	NA	NA	NA		NA		FALSE	FALSE
22.5006	cg14137166	-3.89426	0.000125983	0.0329141	-0.148224	NA	chr22	50979665	NA	NA	C22orf34	22	50063804	rs7288244	intergenic	0.0563418	-915861	0.12	0.17	0.088	0.096	0.086	0.11	FALSE	FALSE
3.46142	cg24954967	-3.79169	0.000187003	0.0428513	-0.154405	NA	chr3	46130858	NA	NA	XCR1	3	46142032		intergenic	0.0535698	11174	NA	NA	NA		NA		FALSE	FALSE
3.46039	cg24954967	-3.77058	0.000202632	0.0457932	-0.277085	NA	chr3	46130858	NA	NA	FYCO1	3	46038616	rs77132719	intergenic	0.0530064	-92242	0.053	0.0038	0.059	0.045	0.1	0.073	FALSE	FALSE
3.12239	cg00272009	-6.2867	1.4e-09	2.68e-06	-0.283347	PARP14	chr3	122398855	poly(ADP-ribose) polymerase family member 14 [Source:HGNC Symbol;Acc:HGNC:29232]	TSS1500	PARP15	3	122388464	rs790125	intergenic	0.134649	-10391	0.52	0.61	0.49	0.53	0.41	0.53	TRUE	TRUE
8.14411	cg17052170	5.95868	8.45e-09	1.21e-05	0.285766	LY6E	chr8	144099482	lymphocyte antigen 6 family member E [Source:HGNC Symbol;Acc:HGNC:6727]	TSS1500	LY6E	8	144108526	rs7825028	intergenic	0.122643	9044	0.11	0.064	0.058	0.21	0.077	0.16	TRUE	TRUE
8.14411	cg17052170	-5.87715	1.31e-08	1.7e-05	-0.171303	LY6E	chr8	144099482	lymphocyte antigen 6 family member E [Source:HGNC Symbol;Acc:HGNC:6727]	TSS1500	LY6E	8	144110693		intergenic	0.119709	11211	NA	NA	NA		NA		TRUE	TRUE
3.1224	cg00272009	5.14594	5.33e-07	0.000359933	0.371895	PARP14	chr3	122398855	poly(ADP-ribose) polymerase family member 14 [Source:HGNC Symbol;Acc:HGNC:29232]	TSS1500	PARP15	3	122398366	rs13061598	intergenic	0.0944119	-489	0.11	0.13	0.15	0.14	0.086	0.045	TRUE	TRUE
20.6222	cg00480970	5.03347	9.13e-07	0.00055483	0.287098	HELZ2	chr20	62200050	helicase with zinc finger 2 [Source:HGNC Symbol;Acc:HGNC:30021]	TSS1500	HELZ2	20	62217614		intergenic	0.0907001	17564	NA	NA	NA		NA		FALSE	FALSE
3.12238	cg00272009	5.01711	9.87e-07	0.000590774	0.330511	PARP14	chr3	122398855	poly(ADP-ribose) polymerase family member 14 [Source:HGNC Symbol;Acc:HGNC:29232]	TSS1500	PARP15	3	122380722	rs6438753	intergenic	0.0901648	-18133	0.16	0.28	0.17	0.15	0.086	0.055	TRUE	TRUE
3.12239	cg00272009	-4.99937	1.07e-06	0.000635506	-0.24616	PARP14	chr3	122398855	poly(ADP-ribose) polymerase family member 14 [Source:HGNC Symbol;Acc:HGNC:29232]	TSS1500	PARP15	3	122389404	rs790120	intergenic	0.0895851	-9451	0.35	0.4	0.37	0.5	0.19	0.3	TRUE	TRUE
3.1224	cg00272009	-4.96743	1.25e-06	0.000725541	-0.303176	PARP14	chr3	122398855	poly(ADP-ribose) polymerase family member 14 [Source:HGNC Symbol;Acc:HGNC:29232]	TSS1500	PARP15	3	122398648	rs34018564	intergenic	0.0885452	-207	0.16	0.054	0.14	0.38	0.093	0.15	TRUE	TRUE
3.12245	cg00272009	4.94353	1.39e-06	0.00080304	0.344727	PARP14	chr3	122398855	poly(ADP-ribose) polymerase family member 14 [Source:HGNC Symbol;Acc:HGNC:29232]	TSS1500	PARP14	3	122453952	rs76423746	intergenic	0.0877698	55097	0.099	0.051	0.15	0.11	0.15	0.06	TRUE	TRUE
3.12238	cg00272009	-4.7606	3.24e-06	0.00168458	-0.220204	PARP14	chr3	122398855	poly(ADP-ribose) polymerase family member 14 [Source:HGNC Symbol;Acc:HGNC:29232]	TSS1500	PARP15	3	122379614	rs16834903	intergenic	0.0819166	-19241	0.4	0.35	0.46	0.49	0.37	0.36	TRUE	TRUE
3.12239	cg26882438	-4.26294	2.85e-05	0.0102644	-0.247817	PARP14	chr3	122399120	poly(ADP-ribose) polymerase family member 14 [Source:HGNC Symbol;Acc:HGNC:29232]	TSS1500	PARP15	3	122388464	rs790125	intergenic	0.0667688	-10656	0.52	0.61	0.49	0.53	0.41	0.53	TRUE	TRUE
12.1141	cg22260958	4.18719	3.9e-05	0.0132936	0.11369	OAS3	chr12	113375880	2'-5'-oligoadenylate synthetase 3 [Source:HGNC Symbol;Acc:HGNC:8088]	TSS1500	LHX5-AS1	12	114080945	rs10850188	intergenic	0.0645689	705065	0.24	0.33	0.21	0.23	0.22	0.18	FALSE	TRUE
8.14411	cg25573580	4.12971	4.93e-05	0.0157736	0.199846	LY6E	chr8	144099252	lymphocyte antigen 6 family member E [Source:HGNC Symbol;Acc:HGNC:6727]	TSS1500	LY6E	8	144108526	rs7825028	intergenic	0.0629192	9274	0.11	0.064	0.058	0.21	0.077	0.16	TRUE	TRUE
8.14411	cg17052170	3.96037	9.72e-05	0.0266797	0.148027	LY6E	chr8	144099482	lymphocyte antigen 6 family member E [Source:HGNC Symbol;Acc:HGNC:6727]	TSS1500	LY6E	8	144107977		intergenic	0.0581587	8495	NA	NA	NA		NA		TRUE	TRUE
22.5006	cg16644494	-3.95202	0.000100492	0.0272974	-0.307005	ODF3B	chr22	50971601	outer dense fiber of sperm tails 3B [Source:HGNC Symbol;Acc:HGNC:34388]	TSS1500	C22orf34	22	50063804	rs7288244	intergenic	0.0579281	-907797	0.12	0.17	0.088	0.096	0.086	0.11	FALSE	FALSE
12.1141	cg22260958	3.92219	0.000112974	0.0300416	0.112531	OAS3	chr12	113375880	2'-5'-oligoadenylate synthetase 3 [Source:HGNC Symbol;Acc:HGNC:8088]	TSS1500	LHX5-AS1	12	114076166	rs11066657	intergenic	0.0571066	700286	0.17	0.14	0.19	0.14	0.23	0.17	FALSE	TRUE
3.12238	cg00272009	-3.79553	0.000184287	0.0425858	-0.191427	PARP14	chr3	122398855	poly(ADP-ribose) polymerase family member 14 [Source:HGNC Symbol;Acc:HGNC:29232]	TSS1500	PARP15	3	122377976	rs16833348	intergenic	0.0536725	-20879	0.35	0.35	0.37	0.52	0.16	0.36	TRUE	TRUE
20.6221	cg00480970	3.74633	0.000222101	0.04931	0.224336	HELZ2	chr20	62200050	helicase with zinc finger 2 [Source:HGNC Symbol;Acc:HGNC:30021]	TSS1500	HELZ2	20	62213700		intergenic	0.0523626	13650	NA	NA	NA		NA		FALSE	FALSE
11.6099	cg11791770	-4.16988	4.18e-05	0.0140192	-0.0536509	PHRF1	chr11	611791	PHD and ring finger domains 1 [Source:HGNC Symbol;Acc:HGNC:24351]	3'UTR	PHRF1	11	609888	rs12421158	intronic	0.0640703	-1903	0.32	0.63	0.32	0.046	0.29	0.21	FALSE	FALSE
8.14334	cg14392283	-4.16979	4.19e-05	0.0140192	-0.336915	LY6E	chr8	144103587	lymphocyte antigen 6 family member E [Source:HGNC Symbol;Acc:HGNC:6727]	3'UTR	TSNARE1	8	143342967	rs13274119	intronic	0.0640677	-760620	0.19	0.12	0.11	0.28	0.15	0.28	TRUE	TRUE
11.3713	cg03038262	-3.85502	0.000146676	0.03646	-0.551259	IFITM1	chr11	315262	interferon induced transmembrane protein 1 [Source:HGNC Symbol;Acc:HGNC:5412]	3'UTR	B4GALNT4	11	371265	rs11246136	intronic	0.0552746	56003	0.056	0.0061	0.16	0.002	0.097	0.065	TRUE	FALSE
12.1134	cg04708790	-3.8349	0.000158496	0.0387288	-0.116992	OAS1	chr12	113355675	2'-5'-oligoadenylate synthetase 1 [Source:HGNC Symbol;Acc:HGNC:8086]	3'UTR	OAS2	12	113418850		intronic	0.0547306	63175	NA	NA	NA		NA		TRUE	FALSE
11.6197	cg11791770	-3.82285	0.000166006	0.0401118	-0.0509924	PHRF1	chr11	611791	PHD and ring finger domains 1 [Source:HGNC Symbol;Acc:HGNC:24351]	3'UTR	CDHR5	11	619671	rs1124816	intronic	0.0544057	7880	0.21	0.4	0.26	0.02	0.22	0.091	FALSE	FALSE
12.1132	cg04708790	-3.79963	0.000181422	0.0421817	-0.0963112	OAS1	chr12	113355675	2'-5'-oligoadenylate synthetase 1 [Source:HGNC Symbol;Acc:HGNC:8086]	3'UTR	RPH3A	12	113192927		intronic	0.0537825	-162748	NA	NA	NA		NA		TRUE	FALSE
12.1131	cg04708790	-3.77613	0.000198405	0.0449618	-0.141052	OAS1	chr12	113355675	2'-5'-oligoadenylate synthetase 1 [Source:HGNC Symbol;Acc:HGNC:8086]	3'UTR	RPH3A	12	113137572		intronic	0.0531544	-218103	NA	NA	NA		NA		TRUE	FALSE
11.1881	cg21529477	-5.56735	6.57e-08	6.3e-05	-0.156233	LSP1	chr11	1892092	lymphocyte-specific protein 1 [Source:HGNC Symbol;Acc:HGNC:6707]	5'UTR	LSP1	11	1880596	rs7929314	intronic	0.108757	-11496	0.26	0.1	0.37	0.25	0.35	0.31	FALSE	FALSE
11.1875	cg21529477	-4.52472	9.29e-06	0.00397083	-0.144086	LSP1	chr11	1892092	lymphocyte-specific protein 1 [Source:HGNC Symbol;Acc:HGNC:6707]	5'UTR	LSP1	11	1874892	rs61867141	intronic	0.0745907	-17200	0.15	0.014	0.28	0.18	0.19	0.18	FALSE	FALSE
8.13453	cg27395403	-4.36381	1.86e-05	0.00725104	-0.173456	ST3GAL1	chr8	134532928	ST3 beta-galactoside alpha-2,3-sialyltransferase 1 [Source:HGNC Symbol;Acc:HGNC:10862]	5'UTR	ST3GAL1	8	134534675		intronic	0.0697431	1747	NA	NA	NA		NA		FALSE	FALSE
2.20122	cg00287009	-4.02775	7.44e-05	0.0218809	-0.274879	SPATS2L	chr2	201273195	spermatogenesis associated serine rich 2 like [Source:HGNC Symbol;Acc:HGNC:24574]	5'UTR	SPATS2L	2	201216280	rs3769464	intronic	0.0600349	-56915	0.057	0.0023	0.053	0.14	0.057	0.043	FALSE	FALSE
11.1885	cg21529477	4.02732	7.46e-05	0.0218809	0.110088	LSP1	chr11	1892092	lymphocyte-specific protein 1 [Source:HGNC Symbol;Acc:HGNC:6707]	5'UTR	LSP1	11	1885117		intronic	0.0600227	-6975	NA	NA	NA		NA		FALSE	FALSE
11.1881	cg21529477	3.79361	0.000185639	0.0427548	0.100271	LSP1	chr11	1892092	lymphocyte-specific protein 1 [Source:HGNC Symbol;Acc:HGNC:6707]	5'UTR	LSP1	11	1880811		intronic	0.0536212	-11281	NA	NA	NA		NA		FALSE	FALSE
11.7801	cg07259759	9.65496	5.46e-19	2.99e-14	0.172834	USP35	chr11	77923985	ubiquitin specific peptidase 35 [Source:HGNC Symbol;Acc:HGNC:20061]	Body	GAB2	11	78007169	rs7104222	intronic	0.268472	83184	0.31	0.33	0.33	0.4	0.18	0.29	FALSE	FALSE
11.7798	cg07259759	9.52792	1.35e-18	5.53e-14	0.15922	USP35	chr11	77923985	ubiquitin specific peptidase 35 [Source:HGNC Symbol;Acc:HGNC:20061]	Body	GAB2	11	77977481	rs2510043	intronic	0.263301	53496	0.38	0.59	0.34	0.4	0.18	0.29	FALSE	FALSE
11.7802	cg07259759	9.3322	5.37e-18	1.76e-13	0.156745	USP35	chr11	77923985	ubiquitin specific peptidase 35 [Source:HGNC Symbol;Acc:HGNC:20061]	Body	GAB2	11	78015952	rs4128206	intronic	0.255328	91967	0.38	0.6	0.35	0.4	0.18	0.29	FALSE	FALSE
11.7812	cg07259759	8.88308	1.22e-16	2e-12	0.155347	USP35	chr11	77923985	ubiquitin specific peptidase 35 [Source:HGNC Symbol;Acc:HGNC:20061]	Body	GAB2	11	78124575	rs10899498	intronic	0.237029	200590	0.32	0.34	0.32	0.44	0.19	0.29	FALSE	FALSE
11.7805	cg07259759	8.5584	1.1e-15	1.51e-11	0.155894	USP35	chr11	77923985	ubiquitin specific peptidase 35 [Source:HGNC Symbol;Acc:HGNC:20061]	Body	GAB2	11	78048524	rs2063730	intronic	0.223826	124539	0.24	0.064	0.31	0.4	0.21	0.29	FALSE	FALSE
11.7812	cg07259759	8.46629	2.05e-15	2.59e-11	0.143741	USP35	chr11	77923985	ubiquitin specific peptidase 35 [Source:HGNC Symbol;Acc:HGNC:20061]	Body	GAB2	11	78119822	rs4945275	intronic	0.220089	195837	0.38	0.57	0.34	0.44	0.2	0.29	FALSE	FALSE
11.7792	cg07259759	7.40856	1.89e-12	9.39e-09	0.130356	USP35	chr11	77923985	ubiquitin specific peptidase 35 [Source:HGNC Symbol;Acc:HGNC:20061]	Body	USP35	11	77919551	rs2512530	intronic	0.177692	-4434	0.39	0.56	0.37	0.4	0.26	0.28	FALSE	FALSE
4.14685	cg21042265	7.39924	2e-12	9.65e-09	0.641454	ZNF827	chr4	146848440	zinc finger protein 827 [Source:HGNC Symbol;Acc:HGNC:27193]	Body	ZNF827	4	146848450	rs72958609	intronic	0.177325	10	0.07	0.17	0.025	0.04	0.024	0.041	FALSE	FALSE
11.7828	cg07259759	6.61098	2.24e-10	5.64e-07	0.11203	USP35	chr11	77923985	ubiquitin specific peptidase 35 [Source:HGNC Symbol;Acc:HGNC:20061]	Body	NARS2	11	78283803		intronic	0.146807	359818	NA	NA	NA		NA		FALSE	FALSE
11.7816	cg07259759	6.14502	3.07e-09	5.48e-06	0.105794	USP35	chr11	77923985	ubiquitin specific peptidase 35 [Source:HGNC Symbol;Acc:HGNC:20061]	Body	NARS2	11	78157401	rs7950865	intronic	0.129425	233416	0.43	0.78	0.37	0.42	0.2	0.26	FALSE	FALSE
11.7822	cg07259759	6.10421	3.84e-09	6.5e-06	0.107353	USP35	chr11	77923985	ubiquitin specific peptidase 35 [Source:HGNC Symbol;Acc:HGNC:20061]	Body	NARS2	11	78217687		intronic	0.127931	293702	NA	NA	NA		NA		FALSE	FALSE
6.29796	cg23892836	5.72387	2.93e-08	3.33e-05	0.215139	HLA-F	chr6	29692085	major histocompatibility complex, class I, F [Source:HGNC Symbol;Acc:HGNC:4963]	Body	HLA-G	6	29795747	.	intronic	0.11425	103662	0.25	0.17	0.28	0.35	0.35	0.16	FALSE	FALSE
6.29632	cg23892836	5.72303	2.94e-08	3.33e-05	0.234017	HLA-F	chr6	29692085	major histocompatibility complex, class I, F [Source:HGNC Symbol;Acc:HGNC:4963]	Body	MOG	6	29632318	rs2256266	intronic	0.11422	-59767	0.19	0.12	0.26	0.28	0.24	0.09	FALSE	FALSE
11.7812	cg07259759	5.6964	3.38e-08	3.77e-05	0.10391	USP35	chr11	77923985	ubiquitin specific peptidase 35 [Source:HGNC Symbol;Acc:HGNC:20061]	Body	GAB2	11	78117047	rs6592775	intronic	0.11328	193062	0.55	0.62	0.44	0.8	0.22	0.59	FALSE	FALSE
6.29796	cg23892836	-5.49249	9.61e-08	8.66e-05	-0.176288	HLA-F	chr6	29692085	major histocompatibility complex, class I, F [Source:HGNC Symbol;Acc:HGNC:4963]	Body	HLA-G	6	29795809	rs1628628	intronic	0.106161	103724	0.46	0.51	0.43	0.41	0.37	0.55	FALSE	FALSE
6.29796	cg24351901	-5.47888	1.03e-07	9.18e-05	-0.16012	HLA-F	chr6	29692092	major histocompatibility complex, class I, F [Source:HGNC Symbol;Acc:HGNC:4963]	Body	HLA-G	6	29795809	rs1628628	intronic	0.105691	103717	0.46	0.51	0.43	0.41	0.37	0.55	FALSE	FALSE
6.29796	cg15331332	-5.32202	2.26e-07	0.000185938	-0.205868	HLA-F	chr6	29692111	major histocompatibility complex, class I, F [Source:HGNC Symbol;Acc:HGNC:4963]	Body	HLA-G	6	29795809	rs1628628	intronic	0.100324	103698	0.46	0.51	0.43	0.41	0.37	0.55	FALSE	FALSE
6.29632	cg15331332	5.27994	2.78e-07	0.000221073	0.261588	HLA-F	chr6	29692111	major histocompatibility complex, class I, F [Source:HGNC Symbol;Acc:HGNC:4963]	Body	MOG	6	29632318	rs2256266	intronic	0.0989001	-59793	0.19	0.12	0.26	0.28	0.24	0.09	FALSE	FALSE
6.29796	cg15331332	5.27541	2.84e-07	0.000221512	0.240269	HLA-F	chr6	29692111	major histocompatibility complex, class I, F [Source:HGNC Symbol;Acc:HGNC:4963]	Body	HLA-G	6	29795747	.	intronic	0.0987473	103636	0.25	0.17	0.28	0.35	0.35	0.16	FALSE	FALSE
11.7798	cg07259759	-5.27047	2.91e-07	0.000223994	-0.0960436	USP35	chr11	77923985	ubiquitin specific peptidase 35 [Source:HGNC Symbol;Acc:HGNC:20061]	Body	GAB2	11	77979414	rs7927923	intronic	0.0985805	55429	0.38	0.11	0.53	0.24	0.77	0.39	FALSE	FALSE
4.17659	cg00598235	-5.19251	4.26e-07	0.000299628	-0.179062	LAP3	chr4	17580680	leucine aminopeptidase 3 [Source:HGNC Symbol;Acc:HGNC:18449]	Body	FAM184B	4	17659034		intronic	0.0959638	78354	NA	NA	NA		NA		TRUE	TRUE
6.29644	cg23892836	-5.18222	4.47e-07	0.000309505	-0.175282	HLA-F	chr6	29692085	major histocompatibility complex, class I, F [Source:HGNC Symbol;Acc:HGNC:4963]	Body	HLA-F	6	29643879	rs2535239	intronic	0.0956201	-48206	0.27	0.21	0.3	0.33	0.19	0.37	FALSE	FALSE
6.32812	cg08099136	-4.9781	1.19e-06	0.000694993	-0.449014	PSMB8	chr6	32811251	proteasome subunit beta 8 [Source:HGNC Symbol;Acc:HGNC:9545]	Body	PSMB8	6	32811530	rs4713599	intronic	0.088892	279	0.073	0.066	0.079	0.065	0.071	0.088	TRUE	TRUE
6.29632	cg24351901	4.89265	1.77e-06	0.00097688	0.184982	HLA-F	chr6	29692092	major histocompatibility complex, class I, F [Source:HGNC Symbol;Acc:HGNC:4963]	Body	MOG	6	29632318	rs2256266	intronic	0.0861272	-59774	0.19	0.12	0.26	0.28	0.24	0.09	FALSE	FALSE
12.6975	cg25137154	-4.84737	2.18e-06	0.00118073	-0.227868	CPSF6	chr12	69648315	cleavage and polyadenylation specific factor 6 [Source:HGNC Symbol;Acc:HGNC:13871]	Body	LYZ	12	69745182	rs11177606	intronic	0.0846749	96867	0.075	0.014	0.099	0.012	0.18	0.095	FALSE	FALSE
1.15397	cg16822407	-4.68131	4.64e-06	0.00227376	-0.253602	KIAA1026	chr1	15392852	NA	Body	KAZN	1	15396513	rs10803345	intronic	0.0794256	3661	0.12	0.34	0.035	0.07	0.008	0.075	FALSE	FALSE
17.7825	cg11622162	4.67183	4.84e-06	0.00234465	0.153867	RNF213	chr17	78237543	ring finger protein 213 [Source:HGNC Symbol;Acc:HGNC:14539]	Body	RNF213	17	78253100	rs7219660	intronic	0.0791295	15557	0.35	0.34	0.41	0.3	0.42	0.32	FALSE	TRUE
6.29796	cg24351901	4.65649	5.19e-06	0.00250387	0.162491	HLA-F	chr6	29692092	major histocompatibility complex, class I, F [Source:HGNC Symbol;Acc:HGNC:4963]	Body	HLA-G	6	29795747	.	intronic	0.0786517	103655	0.25	0.17	0.28	0.35	0.35	0.16	FALSE	FALSE
13.4357	cg03763873	-4.63465	5.72e-06	0.00271244	-0.363073	EPSTI1	chr13	43565901	epithelial stromal interaction 1 [Source:HGNC Symbol;Acc:HGNC:16465]	Body	EPSTI1	13	43565143	rs34534302	intronic	0.077973	-758	0.18	0.19	0.14	0.11	0.2	0.24	TRUE	TRUE
6.29798	cg23892836	4.59208	6.91e-06	0.00318481	0.15658	HLA-F	chr6	29692085	major histocompatibility complex, class I, F [Source:HGNC Symbol;Acc:HGNC:4963]	Body	HLA-G	6	29798140		intronic	0.0766563	106055	NA	NA	NA		NA		FALSE	FALSE
6.29632	cg23892836	-4.57267	7.53e-06	0.00343128	-0.154875	HLA-F	chr6	29692085	major histocompatibility complex, class I, F [Source:HGNC Symbol;Acc:HGNC:4963]	Body	MOG	6	29631991	rs1967958	intronic	0.076059	-60094	0.43	0.4	0.35	0.58	0.3	0.51	FALSE	FALSE
13.4354	cg03763873	-4.55554	8.12e-06	0.00357227	-0.341842	EPSTI1	chr13	43565901	epithelial stromal interaction 1 [Source:HGNC Symbol;Acc:HGNC:16465]	Body	EPSTI1	13	43535023	rs36111379	intronic	0.075533	-30878	0.16	0.13	0.14	0.066	0.23	0.25	TRUE	TRUE
6.29644	cg24351901	-4.55097	8.28e-06	0.00362419	-0.141682	HLA-F	chr6	29692092	major histocompatibility complex, class I, F [Source:HGNC Symbol;Acc:HGNC:4963]	Body	HLA-F	6	29643879	rs2535239	intronic	0.0753931	-48213	0.27	0.21	0.3	0.33	0.19	0.37	FALSE	FALSE
4.17648	cg00598235	-4.53879	8.74e-06	0.00378325	-0.147816	LAP3	chr4	17580680	leucine aminopeptidase 3 [Source:HGNC Symbol;Acc:HGNC:18449]	Body	FAM184B	4	17647912		intronic	0.0750202	67232	NA	NA	NA		NA		TRUE	TRUE
6.29798	cg23892836	4.52209	9.4e-06	0.00399601	0.161407	HLA-F	chr6	29692085	major histocompatibility complex, class I, F [Source:HGNC Symbol;Acc:HGNC:4963]	Body	HLA-G	6	29798425		intronic	0.0745103	106340	NA	NA	NA		NA		FALSE	FALSE
6.29796	cg11617938	-4.5174	9.6e-06	0.00406817	-0.146346	HLA-F	chr6	29692281	major histocompatibility complex, class I, F [Source:HGNC Symbol;Acc:HGNC:4963]	Body	HLA-G	6	29795809	rs1628628	intronic	0.0743675	103528	0.46	0.51	0.43	0.41	0.37	0.55	FALSE	FALSE
18.6023	cg24603130	-4.41793	1.48e-05	0.00595168	-0.28639	ZCCHC2	chr18	60253492	zinc finger CCHC-type containing 2 [Source:HGNC Symbol;Acc:HGNC:22916]	Body	ZCCHC2	18	60225865	rs72941651	intronic	0.0713595	-27627	0.3	0.34	0.33	0.24	0.25	0.34	FALSE	FALSE
6.3305	cg08099136	4.41001	1.53e-05	0.0061425	0.220553	PSMB8	chr6	32811251	proteasome subunit beta 8 [Source:HGNC Symbol;Acc:HGNC:9545]	Body	HLA-DPB1	6	33049726	rs7772134	intronic	0.0711219	238475	0.2	0.45	0.11	0.085	0.086	0.15	TRUE	TRUE
6.29644	cg15331332	-4.39523	1.63e-05	0.00650226	-0.181032	HLA-F	chr6	29692111	major histocompatibility complex, class I, F [Source:HGNC Symbol;Acc:HGNC:4963]	Body	HLA-F	6	29643879	rs2535239	intronic	0.0706797	-48232	0.27	0.21	0.3	0.33	0.19	0.37	FALSE	FALSE
6.32812	cg01309328	-4.28385	2.61e-05	0.00959401	-0.344117	PSMB8	chr6	32811253	proteasome subunit beta 8 [Source:HGNC Symbol;Acc:HGNC:9545]	Body	PSMB8	6	32811530	rs4713599	intronic	0.0673812	277	0.073	0.066	0.079	0.065	0.071	0.088	TRUE	TRUE
17.7827	cg11622162	4.28294	2.62e-05	0.00960917	0.196637	RNF213	chr17	78237543	ring finger protein 213 [Source:HGNC Symbol;Acc:HGNC:14539]	Body	RNF213	17	78267229	rs55971860	intronic	0.0673545	29686	0.22	0.48	0.12	0.069	0.15	0.18	FALSE	TRUE
13.4355	cg03763873	-4.27821	2.67e-05	0.0097579	-0.344534	EPSTI1	chr13	43565901	epithelial stromal interaction 1 [Source:HGNC Symbol;Acc:HGNC:16465]	Body	EPSTI1	13	43552544	rs11616270	intronic	0.0672158	-13357	0.14	0.063	0.13	0.078	0.2	0.23	TRUE	TRUE
14.1025	cg05100846	4.27703	2.68e-05	0.00978451	0.132531	WDR20	chr14	102647731	WD repeat domain 20 [Source:HGNC Symbol;Acc:HGNC:19667]	Body	HSP90AA1	14	102548384		intronic	0.0671812	-99347	NA	NA	NA		NA		FALSE	FALSE
17.7827	cg11622162	4.19545	3.77e-05	0.0130457	0.202747	RNF213	chr17	78237543	ring finger protein 213 [Source:HGNC Symbol;Acc:HGNC:14539]	Body	RNF213	17	78268496	rs9890495	intronic	0.0648073	30953	0.16	0.24	0.1	0.07	0.15	0.18	FALSE	TRUE
12.6978	cg25137154	-4.15878	4.38e-05	0.0144579	-0.209367	CPSF6	chr12	69648315	cleavage and polyadenylation specific factor 6 [Source:HGNC Symbol;Acc:HGNC:13871]	Body	YEATS4	12	69782981	rs11177642	intronic	0.0637515	134666	0.076	0.014	0.095	0.018	0.18	0.097	FALSE	FALSE
13.4357	cg12439472	-4.09886	5.59e-05	0.0172741	-0.871487	EPSTI1	chr13	43565399	epithelial stromal interaction 1 [Source:HGNC Symbol;Acc:HGNC:16465]	Body	EPSTI1	13	43565143	rs34534302	intronic	0.0620405	-256	0.18	0.19	0.14	0.11	0.2	0.24	TRUE	TRUE
6.29584	cg15331332	4.0823	5.98e-05	0.0182635	0.222894	HLA-F	chr6	29692111	major histocompatibility complex, class I, F [Source:HGNC Symbol;Acc:HGNC:4963]	Body	GABBR1	6	29584338	rs1233381	intronic	0.0615711	-107773	0.16	0.14	0.19	0.24	0.15	0.077	FALSE	FALSE
17.7826	cg11622162	-4.07526	6.15e-05	0.0186515	-0.122902	RNF213	chr17	78237543	ring finger protein 213 [Source:HGNC Symbol;Acc:HGNC:14539]	Body	RNF213	17	78256432		intronic	0.0613719	18889	NA	NA	NA		NA		FALSE	TRUE
17.7828	cg11622162	4.06422	6.43e-05	0.0193209	0.244994	RNF213	chr17	78237543	ring finger protein 213 [Source:HGNC Symbol;Acc:HGNC:14539]	Body	RNF213	17	78275345	rs8079922	intronic	0.0610602	37802	0.14	0.19	0.12	0.06	0.16	0.17	FALSE	TRUE
15.4407	cg21979287	-4.00072	8.29e-05	0.0240268	-0.331464	B2M	chr15	45007854	beta-2-microglobulin [Source:HGNC Symbol;Acc:HGNC:914]	Body	ELL3	15	44068160		intronic	0.0592792	-939694	NA	NA	NA		NA		TRUE	TRUE
3.12267	cg01948202	-3.99966	8.32e-05	0.0240851	-0.604353	PARP14	chr3	122400474	poly(ADP-ribose) polymerase family member 14 [Source:HGNC Symbol;Acc:HGNC:29232]	Body	SEMA5B	3	122665904		intronic	0.0592498	265430	NA	NA	NA		NA		TRUE	TRUE
6.29798	cg15331332	3.99657	8.43e-05	0.0242972	0.165248	HLA-F	chr6	29692111	major histocompatibility complex, class I, F [Source:HGNC Symbol;Acc:HGNC:4963]	Body	HLA-G	6	29798140		intronic	0.0591636	106029	NA	NA	NA		NA		FALSE	FALSE
6.29584	cg23892836	3.98955	8.66e-05	0.024723	0.181583	HLA-F	chr6	29692085	major histocompatibility complex, class I, F [Source:HGNC Symbol;Acc:HGNC:4963]	Body	GABBR1	6	29584338	rs1233381	intronic	0.0589682	-107747	0.16	0.14	0.19	0.24	0.15	0.077	FALSE	FALSE
6.30031	cg24351901	-3.98768	8.73e-05	0.0248203	-0.12044	HLA-F	chr6	29692092	major histocompatibility complex, class I, F [Source:HGNC Symbol;Acc:HGNC:4963]	Body	ZNRD1	6	30031345	rs1150739	intronic	0.0589163	339253	0.43	0.45	0.33	0.45	0.38	0.51	FALSE	FALSE
6.29798	cg15331332	3.96985	9.37e-05	0.0259598	0.17169	HLA-F	chr6	29692111	major histocompatibility complex, class I, F [Source:HGNC Symbol;Acc:HGNC:4963]	Body	HLA-G	6	29798425		intronic	0.0584213	106314	NA	NA	NA		NA		FALSE	FALSE
17.7826	cg11622162	3.96308	9.62e-05	0.0265731	0.209865	RNF213	chr17	78237543	ring finger protein 213 [Source:HGNC Symbol;Acc:HGNC:14539]	Body	RNF213	17	78262987	rs12939230	intronic	0.0582339	25444	0.12	0.086	0.089	0.066	0.16	0.19	FALSE	TRUE
17.7826	cg11622162	3.94818	0.000102023	0.027622	0.186943	RNF213	chr17	78237543	ring finger protein 213 [Source:HGNC Symbol;Acc:HGNC:14539]	Body	RNF213	17	78264298	rs11651637	intronic	0.057822	26755	0.22	0.45	0.14	0.069	0.18	0.19	FALSE	TRUE
4.17663	cg00598235	-3.94185	0.000104593	0.0281782	-0.136408	LAP3	chr4	17580680	leucine aminopeptidase 3 [Source:HGNC Symbol;Acc:HGNC:18449]	Body	FAM184B	4	17663199		intronic	0.0576474	82519	NA	NA	NA		NA		TRUE	TRUE
18.7956	cg20343278	-3.94136	0.000104795	0.0281865	-0.268677	PTPRM	chr18	7946813	protein tyrosine phosphatase, receptor type M [Source:HGNC Symbol;Acc:HGNC:9675]	Body	PTPRM	18	7955787	rs12963759	intronic	0.0576338	8974	0.14	0.24	0.11	0.047	0.19	0.082	FALSE	FALSE
8.66572	cg14864167	-3.93999	0.000105362	0.0282924	-0.668976	PDE7A	chr8	66751182	phosphodiesterase 7A [Source:HGNC Symbol;Acc:HGNC:8791]	Body	MTFR1	8	66571733	rs67362541	intronic	0.057596	-179449	0.15	0.15	0.2	0.068	0.24	0.12	FALSE	FALSE
18.6022	cg24603130	-3.93603	0.000107009	0.0286411	-0.227876	ZCCHC2	chr18	60253492	zinc finger CCHC-type containing 2 [Source:HGNC Symbol;Acc:HGNC:22916]	Body	ZCCHC2	18	60224279		intronic	0.0574872	-29213	NA	NA	NA		NA		FALSE	FALSE
14.1025	cg05100846	3.91205	0.000117544	0.0310054	0.114459	WDR20	chr14	102647731	WD repeat domain 20 [Source:HGNC Symbol;Acc:HGNC:19667]	Body	DYNC1H1	14	102515504	rs10136116	intronic	0.0568283	-132227	0.12	0.27	0.071	0.004	0.072	0.14	FALSE	FALSE
6.3305	cg01309328	3.89989	0.000123251	0.0323549	0.173032	PSMB8	chr6	32811253	proteasome subunit beta 8 [Source:HGNC Symbol;Acc:HGNC:9545]	Body	HLA-DPB1	6	33049726	rs7772134	intronic	0.0564956	238473	0.2	0.45	0.11	0.085	0.086	0.15	TRUE	TRUE
6.29633	cg23892836	3.88527	0.000130463	0.033603	0.134097	HLA-F	chr6	29692085	major histocompatibility complex, class I, F [Source:HGNC Symbol;Acc:HGNC:4963]	Body	MOG	6	29633019		intronic	0.0560966	-59066	NA	NA	NA		NA		FALSE	FALSE
6.29572	cg24351901	-3.8796	0.000133366	0.0341897	-0.150878	HLA-F	chr6	29692092	major histocompatibility complex, class I, F [Source:HGNC Symbol;Acc:HGNC:4963]	Body	GABBR1	6	29571609	rs10946999	intronic	0.0559421	-120483	0.15	0.0068	0.15	0.28	0.11	0.26	FALSE	FALSE
19.4109	cg05167074	-3.86083	0.000143423	0.0359854	-0.10746	SHKBP1	chr19	41091695	SH3KBP1 binding protein 1 [Source:HGNC Symbol;Acc:HGNC:19214]	Body	SHKBP1	19	41091456	rs7251057	intronic	0.0554319	-239	0.29	0.25	0.32	0.38	0.22	0.3	FALSE	FALSE
4.17671	cg00598235	-3.84174	0.000154379	0.0380314	-0.122986	LAP3	chr4	17580680	leucine aminopeptidase 3 [Source:HGNC Symbol;Acc:HGNC:18449]	Body	FAM184B	4	17670861		intronic	0.0549153	90181	NA	NA	NA		NA		TRUE	TRUE
6.29913	cg24351901	-3.83867	0.000156214	0.0382734	-0.144562	HLA-F	chr6	29692092	major histocompatibility complex, class I, F [Source:HGNC Symbol;Acc:HGNC:4963]	Body	HLA-A	6	29912713	rs17879496	intronic	0.0548324	220621	0.16	0.16	0.18	0.21	0.11	0.16	FALSE	FALSE
13.4354	cg03763873	-3.82247	0.000166246	0.0401118	-0.311783	EPSTI1	chr13	43565901	epithelial stromal interaction 1 [Source:HGNC Symbol;Acc:HGNC:16465]	Body	EPSTI1	13	43536772	rs67543365	intronic	0.0543955	-29129	0.15	0.072	0.13	0.083	0.23	0.24	TRUE	TRUE
17.7827	cg11622162	3.81249	0.000172723	0.0410705	0.193281	RNF213	chr17	78237543	ring finger protein 213 [Source:HGNC Symbol;Acc:HGNC:14539]	Body	RNF213	17	78272752	rs9912419	intronic	0.0541273	35209	0.2	0.36	0.13	0.076	0.16	0.19	FALSE	TRUE
6.29912	cg24351901	3.80059	0.000180759	0.0421817	0.185985	HLA-F	chr6	29692092	major histocompatibility complex, class I, F [Source:HGNC Symbol;Acc:HGNC:4963]	Body	HLA-A	6	29912410	rs41551619	intronic	0.0538081	220318	0.1	0.0008	0.042	0.26	0.061	0.16	FALSE	FALSE
18.7957	cg20343278	-3.76525	0.000206764	0.0464074	-0.242783	PTPRM	chr18	7946813	protein tyrosine phosphatase, receptor type M [Source:HGNC Symbol;Acc:HGNC:9675]	Body	PTPRM	18	7956794	rs7240582	intronic	0.0528648	9981	0.23	0.54	0.15	0.05	0.2	0.11	FALSE	FALSE
6.29798	cg24351901	3.76095	0.000210156	0.0470401	0.118239	HLA-F	chr6	29692092	major histocompatibility complex, class I, F [Source:HGNC Symbol;Acc:HGNC:4963]	Body	HLA-G	6	29798140		intronic	0.0527505	106048	NA	NA	NA		NA		FALSE	FALSE
14.1027	cg05100846	3.75607	0.000214079	0.0478105	0.120109	WDR20	chr14	102647731	WD repeat domain 20 [Source:HGNC Symbol;Acc:HGNC:19667]	Body	MOK	14	102706913	rs12887159	intronic	0.0526208	59182	0.091	0.23	0.049	.	0.075	0.038	FALSE	FALSE
13.4354	cg12439472	-3.74443	0.000223702	0.0495315	-0.765525	EPSTI1	chr13	43565399	epithelial stromal interaction 1 [Source:HGNC Symbol;Acc:HGNC:16465]	Body	EPSTI1	13	43535023	rs36111379	intronic	0.0523121	-30376	0.16	0.13	0.14	0.066	0.23	0.25	TRUE	TRUE
4.17707	cg00598235	-3.74331	0.000224645	0.0496731	-0.128486	LAP3	chr4	17580680	leucine aminopeptidase 3 [Source:HGNC Symbol;Acc:HGNC:18449]	Body	FAM184B	4	17706928	rs13139898	intronic	0.0522826	126248	0.29	0.25	0.29	0.11	0.39	0.42	TRUE	TRUE
3.46069	cg24954967	-5.09636	6.77e-07	0.000435286	-0.216728	NA	chr3	46130858	NA	NA	XCR1	3	46068681	rs58035200	intronic	0.0927694	-62177	0.23	0.24	0.21	0.3	0.21	0.19	FALSE	FALSE
8.14334	cg06708931	-4.2151	3.47e-05	0.0122539	-0.387684	NA	chr8	144103857	NA	NA	TSNARE1	8	143342967	rs13274119	intronic	0.0653762	-760890	0.19	0.12	0.11	0.28	0.15	0.28	FALSE	FALSE
8.14334	cg16400320	-4.06901	6.31e-05	0.0189867	-0.276665	NA	chr8	144105210	NA	NA	TSNARE1	8	143342967	rs13274119	intronic	0.0611954	-762243	0.19	0.12	0.11	0.28	0.15	0.28	FALSE	FALSE
3.45966	cg24954967	-3.81576	0.000170572	0.0407361	-0.171062	NA	chr3	46130858	NA	NA	FYCO1	3	45965954	rs60237998	intronic	0.0542153	-164904	0.24	0.29	0.19	0.31	0.22	0.15	FALSE	FALSE
1.18384	cg09837467	-3.80113	0.000180391	0.0421817	-0.20375	NA	chr1	183523933	NA	NA	RGL1	1	183839648	rs111619533	intronic	0.0538225	315715	0.1	0.19	0.076	0.026	0.12	0.07	FALSE	FALSE
8.14458	cg21995613	3.76961	0.000203373	0.0458973	0.323421	NA	chr8	144106922	NA	NA	ZC3H3	8	144576849		intronic	0.0529808	469927	NA	NA	NA		NA		FALSE	FALSE
3.12241	cg00272009	5.1278	5.82e-07	0.000383818	0.228903	PARP14	chr3	122398855	poly(ADP-ribose) polymerase family member 14 [Source:HGNC Symbol;Acc:HGNC:29232]	TSS1500	PARP14	3	122413536		intronic	0.0938097	14681	NA	NA	NA		NA		TRUE	TRUE
3.1224	cg00272009	5.05713	8.16e-07	0.000510729	0.333122	PARP14	chr3	122398855	poly(ADP-ribose) polymerase family member 14 [Source:HGNC Symbol;Acc:HGNC:29232]	TSS1500	PARP14	3	122404397	rs34110650	intronic	0.0914768	5542	0.14	0.15	0.19	0.12	0.18	0.072	TRUE	TRUE
3.1224	cg00272009	5.0529	8.33e-07	0.000513494	0.328889	PARP14	chr3	122398855	poly(ADP-ribose) polymerase family member 14 [Source:HGNC Symbol;Acc:HGNC:29232]	TSS1500	PARP14	3	122402774	rs59887682	intronic	0.0913378	3919	0.15	0.26	0.18	0.16	0.086	0.042	TRUE	TRUE
11.3713	cg11694510	-4.74971	3.41e-06	0.00173705	-0.240837	IFITM1	chr11	313354	interferon induced transmembrane protein 1 [Source:HGNC Symbol;Acc:HGNC:5412]	TSS1500	B4GALNT4	11	371265	rs11246136	intronic	0.0815728	57911	0.056	0.0061	0.16	0.002	0.097	0.065	TRUE	FALSE
3.12258	cg00272009	4.64101	5.56e-06	0.00265192	0.331982	PARP14	chr3	122398855	poly(ADP-ribose) polymerase family member 14 [Source:HGNC Symbol;Acc:HGNC:29232]	TSS1500	DIRC2	3	122577667	rs7647458	intronic	0.0781704	178812	0.09	0.065	0.11	0.14	0.091	0.051	TRUE	TRUE
3.12253	cg00272009	4.53297	8.96e-06	0.00385991	0.320422	PARP14	chr3	122398855	poly(ADP-ribose) polymerase family member 14 [Source:HGNC Symbol;Acc:HGNC:29232]	TSS1500	DIRC2	3	122526537	rs13059112	intronic	0.0748424	127682	0.098	0.095	0.11	0.14	0.092	0.051	TRUE	TRUE
17.9416	cg05726450	-4.48591	1.1e-05	0.00460695	-0.0985505	PIK3R6	chr17	8771947	phosphoinositide-3-kinase regulatory subunit 6 [Source:HGNC Symbol;Acc:HGNC:27101]	TSS1500	STX8	17	9416341		intronic	0.07341	644394	NA	NA	NA		NA		FALSE	FALSE
10.9929	cg12863443	-4.35963	1.89e-05	0.00733169	-0.20807	C10orf28	chr10	99894013	NA	TSS1500	UBTD1	10	99294939	rs11189268	intronic	0.0696187	-599074	0.13	0.0091	0.22	0.037	0.24	0.19	FALSE	FALSE
3.12241	cg00272009	-4.17925	4.03e-05	0.0135848	-0.192524	PARP14	chr3	122398855	poly(ADP-ribose) polymerase family member 14 [Source:HGNC Symbol;Acc:HGNC:29232]	TSS1500	PARP14	3	122412901	rs1256200	intronic	0.0643399	14046	0.5	0.74	0.42	0.55	0.23	0.45	TRUE	TRUE
2.37382	cg14126601	-4.15106	4.52e-05	0.0148031	-0.17478	EIF2AK2	chr2	37384708	eukaryotic translation initiation factor 2 alpha kinase 2 [Source:HGNC Symbol;Acc:HGNC:9437]	TSS1500	EIF2AK2	2	37381756	rs4670662	intronic	0.06353	-2952	0.41	0.27	0.38	0.71	0.41	0.3	TRUE	TRUE
17.9419	cg05726450	-4.11717	5.19e-05	0.0161954	-0.0930636	PIK3R6	chr17	8771947	phosphoinositide-3-kinase regulatory subunit 6 [Source:HGNC Symbol;Acc:HGNC:27101]	TSS1500	STX8	17	9418957	rs2034949	intronic	0.0625616	647010	0.26	0.2	0.26	0.17	0.28	0.43	FALSE	FALSE
17.9423	cg05726450	-4.06221	6.48e-05	0.0194423	-0.0887269	PIK3R6	chr17	8771947	phosphoinositide-3-kinase regulatory subunit 6 [Source:HGNC Symbol;Acc:HGNC:27101]	TSS1500	STX8	17	9422618		intronic	0.0610034	650671	NA	NA	NA		NA		FALSE	FALSE
3.12241	cg26882438	4.06031	6.53e-05	0.0195195	0.229162	PARP14	chr3	122399120	poly(ADP-ribose) polymerase family member 14 [Source:HGNC Symbol;Acc:HGNC:29232]	TSS1500	PARP14	3	122413536		intronic	0.06095	14416	NA	NA	NA		NA		TRUE	TRUE
2.37278	cg14126601	4.03511	7.23e-05	0.021324	0.167855	EIF2AK2	chr2	37384708	eukaryotic translation initiation factor 2 alpha kinase 2 [Source:HGNC Symbol;Acc:HGNC:9437]	TSS1500	HEATR5B	2	37278206	rs13415007	intronic	0.0602412	-106502	0.42	0.59	0.34	0.18	0.44	0.46	TRUE	TRUE
20.6223	cg00480970	3.98511	8.82e-05	0.0250308	0.130726	HELZ2	chr20	62200050	helicase with zinc finger 2 [Source:HGNC Symbol;Acc:HGNC:30021]	TSS1500	GMEB2	20	62229337		intronic	0.0588449	29287	NA	NA	NA		NA		FALSE	FALSE
11.5379	cg12461141	3.94757	0.000102267	0.0276424	0.250068	TRIM22	chr11	5710654	tripartite motif containing 22 [Source:HGNC Symbol;Acc:HGNC:16379]	TSS1500	OR51B5	11	5378507	rs12421528	intronic	0.0578052	-332147	0.16	0.029	0.29	0.052	0.34	0.18	FALSE	FALSE
17.9422	cg05726450	-3.84724	0.000151144	0.0374595	-0.0845213	PIK3R6	chr17	8771947	phosphoinositide-3-kinase regulatory subunit 6 [Source:HGNC Symbol;Acc:HGNC:27101]	TSS1500	STX8	17	9422425		intronic	0.055064	650478	NA	NA	NA		NA		FALSE	FALSE
3.12241	cg00272009	3.78488	0.000191915	0.0436719	0.240061	PARP14	chr3	122398855	poly(ADP-ribose) polymerase family member 14 [Source:HGNC Symbol;Acc:HGNC:29232]	TSS1500	PARP14	3	122406314	rs16833397	intronic	0.0533878	7459	0.13	0.17	0.16	0.13	0.14	0.073	TRUE	TRUE
14.8844	cg04738877	5.78388	2.14e-08	2.62e-05	0.200948	GALC	chr14	88459963	galactosylceramidase [Source:HGNC Symbol;Acc:HGNC:4115]	TSS200	GALC	14	88441096	rs76674403	intronic	0.116378	-18867	0.086	0.042	0.17	0.005	0.16	0.097	FALSE	FALSE
14.8842	cg04738877	5.73142	2.81e-08	3.27e-05	0.202969	GALC	chr14	88459963	galactosylceramidase [Source:HGNC Symbol;Acc:HGNC:4115]	TSS200	GALC	14	88418768	rs74636131	intronic	0.114517	-41195	0.08	0.017	0.17	0.005	0.16	0.097	FALSE	FALSE
14.8847	cg04738877	5.72689	2.88e-08	3.31e-05	0.190325	GALC	chr14	88459963	galactosylceramidase [Source:HGNC Symbol;Acc:HGNC:4115]	TSS200	GPR65	14	88473386	rs75703795	intronic	0.114357	13423	0.096	0.018	0.17	0.049	0.16	0.13	FALSE	FALSE
14.8846	cg04738877	5.67038	3.86e-08	4.24e-05	0.202555	GALC	chr14	88459963	galactosylceramidase [Source:HGNC Symbol;Acc:HGNC:4115]	TSS200	GALC	14	88459150	rs78727833	intronic	0.112364	-813	0.079	0.018	0.17	0.005	0.16	0.095	FALSE	FALSE
14.8845	cg04738877	5.6309	4.74e-08	4.77e-05	0.200443	GALC	chr14	88459963	galactosylceramidase [Source:HGNC Symbol;Acc:HGNC:4115]	TSS200	GALC	14	88446516	rs138245775	intronic	0.110977	-13447	0.08	0.018	0.17	0.005	0.16	0.097	FALSE	FALSE
14.8842	cg04738877	4.53728	8.8e-06	0.00379805	0.180825	GALC	chr14	88459963	galactosylceramidase [Source:HGNC Symbol;Acc:HGNC:4115]	TSS200	GALC	14	88419242	rs10483987	intronic	0.074974	-40721	0.063	0.0061	0.078	0.003	0.16	0.094	FALSE	FALSE
22.5085	cg11224765	4.14449	4.64e-05	0.015146	0.409852	ODF3B	chr22	50971109	outer dense fiber of sperm tails 3B [Source:HGNC Symbol;Acc:HGNC:34388]	TSS200	PPP6R2	22	50848643	rs112430043	intronic	0.0633416	-122466	0.053	0.0076	0.06	0.002	0.14	0.072	FALSE	FALSE
6.31359	cg01082299	3.89179	0.000127197	0.033013	0.249639	HCP5	chr6	31431969	HLA complex P5 (non-protein coding) [Source:HGNC Symbol;Acc:HGNC:21659]	3'UTR	NA	NA	NA	NA	NA	0.0562745	NA	NA	NA	NA	NA	NA	NA	FALSE	FALSE
6.31358	cg01082299	-3.81364	0.000171964	0.0409493	-0.181137	HCP5	chr6	31431969	HLA complex P5 (non-protein coding) [Source:HGNC Symbol;Acc:HGNC:21659]	3'UTR	NA	NA	NA	NA	NA	0.0541582	NA	NA	NA	NA	NA	NA	NA	FALSE	FALSE
20.6278	cg06064964	3.82046	0.000167531	0.0402108	0.226487	PRIC285	chr20	62199181	NA	Body	NA	NA	NA	NA	NA	0.0543415	NA	NA	NA	NA	NA	NA	NA	TRUE	TRUE
6.29535	cg23892836	3.81937	0.00016823	0.0402941	0.159185	HLA-F	chr6	29692085	major histocompatibility complex, class I, F [Source:HGNC Symbol;Acc:HGNC:4963]	Body	NA	NA	NA	NA	NA	0.0543123	NA	NA	NA	NA	NA	NA	NA	FALSE	FALSE
6.33138	cg08099136	3.78635	0.00019084	0.0434876	0.287717	PSMB8	chr6	32811251	proteasome subunit beta 8 [Source:HGNC Symbol;Acc:HGNC:9545]	Body	NA	NA	NA	NA	NA	0.0534273	NA	NA	NA	NA	NA	NA	NA	TRUE	TRUE
6.33159	cg08099136	3.78635	0.00019084	0.0434876	0.287717	PSMB8	chr6	32811251	proteasome subunit beta 8 [Source:HGNC Symbol;Acc:HGNC:9545]	Body	NA	NA	NA	NA	NA	0.0534273	NA	NA	NA	NA	NA	NA	NA	TRUE	TRUE
6.29911	cg24351901	-3.77925	0.000196067	0.0444934	-0.117802	HLA-F	chr6	29692092	major histocompatibility complex, class I, F [Source:HGNC Symbol;Acc:HGNC:4963]	Body	NA	NA	NA	NA	NA	0.0532376	NA	NA	NA	NA	NA	NA	NA	FALSE	FALSE
8.14461	cg06708931	-4.01129	7.95e-05	0.0232007	-0.352299	NA	chr8	144103857	NA	NA	NA	NA	NA	NA	NA	0.0595743	NA	NA	NA	NA	NA	NA	NA	FALSE	FALSE
1.18364	cg09837467	3.84474	0.000152609	0.0377088	0.210418	NA	chr1	183523933	NA	NA	NA	NA	NA	NA	NA	0.0549962	NA	NA	NA	NA	NA	NA	NA	FALSE	FALSE
12.1135	cg19371652	3.91841	0.000114657	0.0303905	0.210183	OAS2	chr12	113415883	2'-5'-oligoadenylate synthetase 2 [Source:HGNC Symbol;Acc:HGNC:8087]	TSS1500	NA	NA	NA	NA	NA	0.0570028	NA	NA	NA	NA	NA	NA	NA	FALSE	TRUE
20.618	cg00480970	-3.89902	0.00012367	0.0324129	-0.121356	HELZ2	chr20	62200050	helicase with zinc finger 2 [Source:HGNC Symbol;Acc:HGNC:30021]	TSS1500	NA	NA	NA	NA	NA	0.0564718	NA	NA	NA	NA	NA	NA	NA	FALSE	FALSE
11.3758	cg11694510	-3.89064	0.00012777	0.033013	-0.215578	IFITM1	chr11	313354	interferon induced transmembrane protein 1 [Source:HGNC Symbol;Acc:HGNC:5412]	TSS1500	NA	NA	NA	NA	NA	0.0562429	NA	NA	NA	NA	NA	NA	NA	TRUE	FALSE
3.1224	cg00272009	-3.81427	0.000171549	0.0409099	-0.179509	PARP14	chr3	122398855	poly(ADP-ribose) polymerase family member 14 [Source:HGNC Symbol;Acc:HGNC:29232]	TSS1500	NA	NA	NA	NA	NA	0.0541752	NA	NA	NA	NA	NA	NA	NA	TRUE	TRUE
12.1135	cg25800166	3.79301	0.000186061	0.0427548	0.181676	OAS3	chr12	113375896	2'-5'-oligoadenylate synthetase 3 [Source:HGNC Symbol;Acc:HGNC:8088]	TSS1500	NA	NA	NA	NA	NA	0.0536053	NA	NA	NA	NA	NA	NA	NA	FALSE	TRUE
14.8853	cg04738877	3.80053	0.000180801	0.0421817	0.104738	GALC	chr14	88459963	galactosylceramidase [Source:HGNC Symbol;Acc:HGNC:4115]	TSS200	NA	NA	NA	NA	NA	0.0538065	NA	NA	NA	NA	NA	NA	NA	FALSE	FALSE
11.7814	cg07259759	7.6381	4.49e-13	2.38e-09	0.144811	USP35	chr11	77923985	ubiquitin specific peptidase 35 [Source:HGNC Symbol;Acc:HGNC:20061]	Body	LOC101928865	11	78135229	rs11237490	ncRNA_exonic	0.186785	211244	0.24	0.036	0.32	0.43	0.21	0.29	FALSE	FALSE
6.29719	cg23892836	-7.04242	1.76e-11	6.58e-08	-0.231202	HLA-F	chr6	29692085	major histocompatibility complex, class I, F [Source:HGNC Symbol;Acc:HGNC:4963]	Body	IFITM4P	6	29718790	rs1610621	ncRNA_exonic	0.163361	26705	0.25	0.21	0.3	0.27	0.19	0.33	FALSE	FALSE
6.29719	cg24351901	-5.94138	9.27e-09	1.29e-05	-0.181893	HLA-F	chr6	29692092	major histocompatibility complex, class I, F [Source:HGNC Symbol;Acc:HGNC:4963]	Body	IFITM4P	6	29718790	rs1610621	ncRNA_exonic	0.122019	26698	0.25	0.21	0.3	0.27	0.19	0.33	FALSE	FALSE
6.29719	cg15331332	-5.80487	1.91e-08	2.4e-05	-0.235173	HLA-F	chr6	29692111	major histocompatibility complex, class I, F [Source:HGNC Symbol;Acc:HGNC:4963]	Body	IFITM4P	6	29718790	rs1610621	ncRNA_exonic	0.117125	26679	0.25	0.21	0.3	0.27	0.19	0.33	FALSE	FALSE
6.29841	cg23892836	5.31911	2.29e-07	0.000185938	0.189938	HLA-F	chr6	29692085	major histocompatibility complex, class I, F [Source:HGNC Symbol;Acc:HGNC:4963]	Body	HCP5B	6	29841280	rs2844820	ncRNA_exonic	0.100225	149195	0.3	0.26	0.37	0.36	0.33	0.2	FALSE	FALSE
6.29719	cg11617938	-5.15913	5e-07	0.000339132	-0.174738	HLA-F	chr6	29692281	major histocompatibility complex, class I, F [Source:HGNC Symbol;Acc:HGNC:4963]	Body	IFITM4P	6	29718790	rs1610621	ncRNA_exonic	0.0948506	26509	0.25	0.21	0.3	0.27	0.19	0.33	FALSE	FALSE
6.2984	cg23892836	5.06782	7.75e-07	0.000489313	0.169403	HLA-F	chr6	29692085	major histocompatibility complex, class I, F [Source:HGNC Symbol;Acc:HGNC:4963]	Body	HCP5B	6	29840243	rs2523815	ncRNA_exonic	0.0918282	148158	0.34	0.3	0.39	0.4	0.38	0.26	FALSE	FALSE
6.29841	cg15331332	4.81318	2.55e-06	0.00135497	0.208366	HLA-F	chr6	29692111	major histocompatibility complex, class I, F [Source:HGNC Symbol;Acc:HGNC:4963]	Body	HCP5B	6	29841280	rs2844820	ncRNA_exonic	0.0835839	149169	0.3	0.26	0.37	0.36	0.33	0.2	FALSE	FALSE
6.29765	cg23892836	4.71927	3.91e-06	0.00196338	0.18586	HLA-F	chr6	29692085	major histocompatibility complex, class I, F [Source:HGNC Symbol;Acc:HGNC:4963]	Body	LOC554223	6	29765271	rs9366749	ncRNA_exonic	0.0806145	73186	0.24	0.14	0.26	0.35	0.34	0.17	FALSE	FALSE
6.29765	cg15331332	4.36594	1.84e-05	0.0072027	0.207764	HLA-F	chr6	29692111	major histocompatibility complex, class I, F [Source:HGNC Symbol;Acc:HGNC:4963]	Body	LOC554223	6	29765271	rs9366749	ncRNA_exonic	0.0698065	73160	0.24	0.14	0.26	0.35	0.34	0.17	FALSE	FALSE
6.29841	cg24351901	4.31865	2.25e-05	0.00851703	0.142841	HLA-F	chr6	29692092	major histocompatibility complex, class I, F [Source:HGNC Symbol;Acc:HGNC:4963]	Body	HCP5B	6	29841280	rs2844820	ncRNA_exonic	0.0684051	149188	0.3	0.26	0.37	0.36	0.33	0.2	FALSE	FALSE
6.2984	cg15331332	4.19151	3.83e-05	0.0131409	0.170808	HLA-F	chr6	29692111	major histocompatibility complex, class I, F [Source:HGNC Symbol;Acc:HGNC:4963]	Body	HCP5B	6	29840243	rs2523815	ncRNA_exonic	0.0646936	148132	0.34	0.3	0.39	0.4	0.38	0.26	FALSE	FALSE
6.29765	cg24351901	3.96147	9.68e-05	0.0266078	0.143743	HLA-F	chr6	29692092	major histocompatibility complex, class I, F [Source:HGNC Symbol;Acc:HGNC:4963]	Body	LOC554223	6	29765271	rs9366749	ncRNA_exonic	0.0581894	73179	0.24	0.14	0.26	0.35	0.34	0.17	FALSE	FALSE
6.30003	cg24351901	-3.82097	0.0001672	0.0402108	-0.113562	HLA-F	chr6	29692092	major histocompatibility complex, class I, F [Source:HGNC Symbol;Acc:HGNC:4963]	Body	ZNRD1ASP	6	30002881	rs166327	ncRNA_exonic	0.0543554	310789	0.46	0.45	0.4	0.49	0.4	0.53	FALSE	FALSE
6.29706	cg23892836	-8.96931	6.72e-17	1.38e-12	-0.268279	HLA-F	chr6	29692085	major histocompatibility complex, class I, F [Source:HGNC Symbol;Acc:HGNC:4963]	Body	HLA-F	6	29705507		ncRNA_intronic	0.240541	13422	NA	NA	NA		NA		FALSE	FALSE
6.29701	cg23892836	8.24389	8.98e-15	1.05e-10	0.257446	HLA-F	chr6	29692085	major histocompatibility complex, class I, F [Source:HGNC Symbol;Acc:HGNC:4963]	Body	HLA-F	6	29701308	rs2523396	ncRNA_intronic	0.211087	9223	0.37	0.32	0.4	0.44	0.46	0.25	FALSE	FALSE
6.29709	cg23892836	7.92648	7.13e-14	6.61e-10	0.254921	HLA-F	chr6	29692085	major histocompatibility complex, class I, F [Source:HGNC Symbol;Acc:HGNC:4963]	Body	HLA-F	6	29709234	rs2743951	ncRNA_intronic	0.198306	17149	0.38	0.32	0.44	0.44	0.46	0.26	FALSE	FALSE
6.29705	cg23892836	7.92374	7.25e-14	6.61e-10	0.286406	HLA-F	chr6	29692085	major histocompatibility complex, class I, F [Source:HGNC Symbol;Acc:HGNC:4963]	Body	HLA-F	6	29704638	rs9368609	ncRNA_intronic	0.198196	12553	0.25	0.23	0.22	0.39	0.26	0.15	FALSE	FALSE
6.29711	cg23892836	7.92374	7.25e-14	6.61e-10	0.286406	HLA-F	chr6	29692085	major histocompatibility complex, class I, F [Source:HGNC Symbol;Acc:HGNC:4963]	Body	HLA-F	6	29710726	rs4713240	ncRNA_intronic	0.198196	18641	0.25	0.23	0.22	0.39	0.26	0.15	FALSE	FALSE
6.29712	cg23892836	-7.90781	8.04e-14	6.94e-10	-0.24114	HLA-F	chr6	29692085	major histocompatibility complex, class I, F [Source:HGNC Symbol;Acc:HGNC:4963]	Body	HLA-F	6	29711571	rs1610617	ncRNA_intronic	0.197557	19486	0.31	0.24	0.37	0.26	0.25	0.45	FALSE	FALSE
6.29706	cg15331332	-7.86303	1.07e-13	8.8e-10	-0.290738	HLA-F	chr6	29692111	major histocompatibility complex, class I, F [Source:HGNC Symbol;Acc:HGNC:4963]	Body	HLA-F	6	29705507		ncRNA_intronic	0.195763	13396	NA	NA	NA		NA		FALSE	FALSE
6.29699	cg23892836	-7.79387	1.67e-13	1.22e-09	-0.257768	HLA-F	chr6	29692085	major histocompatibility complex, class I, F [Source:HGNC Symbol;Acc:HGNC:4963]	Body	HLA-F	6	29699055		ncRNA_intronic	0.192996	6970	NA	NA	NA		NA		FALSE	FALSE
6.29705	cg23892836	-7.75438	2.15e-13	1.41e-09	-0.242892	HLA-F	chr6	29692085	major histocompatibility complex, class I, F [Source:HGNC Symbol;Acc:HGNC:4963]	Body	HLA-F	6	29705028	rs1633098	ncRNA_intronic	0.191419	12943	0.28	0.24	0.33	0.25	0.23	0.4	FALSE	FALSE
6.29706	cg24351901	-7.73935	2.36e-13	1.41e-09	-0.217515	HLA-F	chr6	29692092	major histocompatibility complex, class I, F [Source:HGNC Symbol;Acc:HGNC:4963]	Body	HLA-F	6	29705507		ncRNA_intronic	0.190819	13415	NA	NA	NA		NA		FALSE	FALSE
6.29698	cg23892836	7.60771	5.44e-13	2.79e-09	0.283121	HLA-F	chr6	29692085	major histocompatibility complex, class I, F [Source:HGNC Symbol;Acc:HGNC:4963]	Body	HLA-F	6	29697681	rs4713237	ncRNA_intronic	0.185577	5596	0.22	0.17	0.22	0.38	0.26	0.085	FALSE	FALSE
6.29705	cg15331332	7.17013	8.16e-12	3.35e-08	0.317077	HLA-F	chr6	29692111	major histocompatibility complex, class I, F [Source:HGNC Symbol;Acc:HGNC:4963]	Body	HLA-F	6	29704638	rs9368609	ncRNA_intronic	0.168333	12527	0.25	0.23	0.22	0.39	0.26	0.15	FALSE	FALSE
6.29711	cg15331332	7.17013	8.16e-12	3.35e-08	0.317077	HLA-F	chr6	29692111	major histocompatibility complex, class I, F [Source:HGNC Symbol;Acc:HGNC:4963]	Body	HLA-F	6	29710726	rs4713240	ncRNA_intronic	0.168333	18615	0.25	0.23	0.22	0.39	0.26	0.15	FALSE	FALSE
6.29705	cg24351901	-7.01126	2.13e-11	7.59e-08	-0.203502	HLA-F	chr6	29692092	major histocompatibility complex, class I, F [Source:HGNC Symbol;Acc:HGNC:4963]	Body	HLA-F	6	29705028	rs1633098	ncRNA_intronic	0.162152	12936	0.28	0.24	0.33	0.25	0.23	0.4	FALSE	FALSE
6.29708	cg23892836	6.96894	2.74e-11	9.36e-08	0.224127	HLA-F	chr6	29692085	major histocompatibility complex, class I, F [Source:HGNC Symbol;Acc:HGNC:4963]	Body	HLA-F	6	29707661		ncRNA_intronic	0.160514	15576	NA	NA	NA		NA		FALSE	FALSE
6.29698	cg15331332	6.93053	3.44e-11	1.09e-07	0.314843	HLA-F	chr6	29692111	major histocompatibility complex, class I, F [Source:HGNC Symbol;Acc:HGNC:4963]	Body	HLA-F	6	29697681	rs4713237	ncRNA_intronic	0.15903	5570	0.22	0.17	0.22	0.38	0.26	0.085	FALSE	FALSE
6.29699	cg24351901	-6.90414	4.03e-11	1.21e-07	-0.212317	HLA-F	chr6	29692092	major histocompatibility complex, class I, F [Source:HGNC Symbol;Acc:HGNC:4963]	Body	HLA-F	6	29699055		ncRNA_intronic	0.158012	6963	NA	NA	NA		NA		FALSE	FALSE
6.29712	cg24351901	-6.84367	5.76e-11	1.66e-07	-0.194865	HLA-F	chr6	29692092	major histocompatibility complex, class I, F [Source:HGNC Symbol;Acc:HGNC:4963]	Body	HLA-F	6	29711571	rs1610617	ncRNA_intronic	0.155686	19479	0.31	0.24	0.37	0.26	0.25	0.45	FALSE	FALSE
6.29699	cg15331332	-6.69398	1.38e-10	3.55e-07	-0.272952	HLA-F	chr6	29692111	major histocompatibility complex, class I, F [Source:HGNC Symbol;Acc:HGNC:4963]	Body	HLA-F	6	29699055		ncRNA_intronic	0.14996	6944	NA	NA	NA		NA		FALSE	FALSE
6.29705	cg15331332	-6.59072	2.51e-10	6.25e-07	-0.254859	HLA-F	chr6	29692111	major histocompatibility complex, class I, F [Source:HGNC Symbol;Acc:HGNC:4963]	Body	HLA-F	6	29705028	rs1633098	ncRNA_intronic	0.146039	12917	0.28	0.24	0.33	0.25	0.23	0.4	FALSE	FALSE
6.29701	cg15331332	6.55847	3.02e-10	7.4e-07	0.256162	HLA-F	chr6	29692111	major histocompatibility complex, class I, F [Source:HGNC Symbol;Acc:HGNC:4963]	Body	HLA-F	6	29701308	rs2523396	ncRNA_intronic	0.14482	9197	0.37	0.32	0.4	0.44	0.46	0.25	FALSE	FALSE
6.29711	cg23892836	-6.54504	3.27e-10	7.76e-07	-0.204213	HLA-F	chr6	29692085	major histocompatibility complex, class I, F [Source:HGNC Symbol;Acc:HGNC:4963]	Body	HLA-F	6	29711334	rs1610615	ncRNA_intronic	0.144313	19249	0.36	0.24	0.37	0.41	0.29	0.54	FALSE	FALSE
6.29712	cg15331332	-6.49968	4.23e-10	9.38e-07	-0.246112	HLA-F	chr6	29692111	major histocompatibility complex, class I, F [Source:HGNC Symbol;Acc:HGNC:4963]	Body	HLA-F	6	29711571	rs1610617	ncRNA_intronic	0.142604	19460	0.31	0.24	0.37	0.26	0.25	0.45	FALSE	FALSE
6.29698	cg24351901	6.49392	4.37e-10	9.56e-07	0.225752	HLA-F	chr6	29692092	major histocompatibility complex, class I, F [Source:HGNC Symbol;Acc:HGNC:4963]	Body	HLA-F	6	29697681	rs4713237	ncRNA_intronic	0.142387	5589	0.22	0.17	0.22	0.38	0.26	0.085	FALSE	FALSE
6.29709	cg15331332	6.41756	6.74e-10	1.42e-06	0.256865	HLA-F	chr6	29692111	major histocompatibility complex, class I, F [Source:HGNC Symbol;Acc:HGNC:4963]	Body	HLA-F	6	29709234	rs2743951	ncRNA_intronic	0.139523	17123	0.38	0.32	0.44	0.44	0.46	0.26	FALSE	FALSE
6.29699	cg23892836	-6.36702	8.96e-10	1.84e-06	-0.204468	HLA-F	chr6	29692085	major histocompatibility complex, class I, F [Source:HGNC Symbol;Acc:HGNC:4963]	Body	HLA-F	6	29698821	rs1611350	ncRNA_intronic	0.137635	6736	0.32	0.35	0.35	0.24	0.25	0.4	FALSE	FALSE
6.29705	cg24351901	6.34178	1.03e-09	2.07e-06	0.21652	HLA-F	chr6	29692092	major histocompatibility complex, class I, F [Source:HGNC Symbol;Acc:HGNC:4963]	Body	HLA-F	6	29704638	rs9368609	ncRNA_intronic	0.136695	12546	0.25	0.23	0.22	0.39	0.26	0.15	FALSE	FALSE
6.29711	cg24351901	6.34178	1.03e-09	2.07e-06	0.21652	HLA-F	chr6	29692092	major histocompatibility complex, class I, F [Source:HGNC Symbol;Acc:HGNC:4963]	Body	HLA-F	6	29710726	rs4713240	ncRNA_intronic	0.136695	18634	0.25	0.23	0.22	0.39	0.26	0.15	FALSE	FALSE
11.7826	cg07259759	6.32264	1.15e-09	2.27e-06	0.113811	USP35	chr11	77923985	ubiquitin specific peptidase 35 [Source:HGNC Symbol;Acc:HGNC:20061]	Body	LOC101928896	11	78262262		ncRNA_intronic	0.135983	338277	NA	NA	NA		NA		FALSE	FALSE
6.29713	cg23892836	-6.07089	4.61e-09	7.71e-06	-0.182705	HLA-F	chr6	29692085	major histocompatibility complex, class I, F [Source:HGNC Symbol;Acc:HGNC:4963]	Body	HLA-F	6	29713273	rs1633090	ncRNA_intronic	0.126715	21188	0.41	0.32	0.52	0.3	0.43	0.53	FALSE	FALSE
6.29712	cg11617938	-6.04163	5.4e-09	8.86e-06	-0.190745	HLA-F	chr6	29692281	major histocompatibility complex, class I, F [Source:HGNC Symbol;Acc:HGNC:4963]	Body	HLA-F	6	29711571	rs1610617	ncRNA_intronic	0.125649	19290	0.31	0.24	0.37	0.26	0.25	0.45	FALSE	FALSE
6.29706	cg11617938	-6.03789	5.51e-09	8.94e-06	-0.192215	HLA-F	chr6	29692281	major histocompatibility complex, class I, F [Source:HGNC Symbol;Acc:HGNC:4963]	Body	HLA-F	6	29705507		ncRNA_intronic	0.125513	13226	NA	NA	NA		NA		FALSE	FALSE
6.29713	cg24351901	-6.00585	6.55e-09	9.87e-06	-0.164757	HLA-F	chr6	29692092	major histocompatibility complex, class I, F [Source:HGNC Symbol;Acc:HGNC:4963]	Body	HLA-F	6	29713273	rs1633090	ncRNA_intronic	0.12435	21181	0.41	0.32	0.52	0.3	0.43	0.53	FALSE	FALSE
6.29701	cg23892836	5.99069	7.11e-09	1.04e-05	0.250009	HLA-F	chr6	29692085	major histocompatibility complex, class I, F [Source:HGNC Symbol;Acc:HGNC:4963]	Body	HLA-F	6	29700820	rs4084764	ncRNA_intronic	0.1238	8735	0.18	0.12	0.17	0.34	0.24	0.069	FALSE	FALSE
6.29705	cg11617938	-5.92414	1.02e-08	1.37e-05	-0.191856	HLA-F	chr6	29692281	major histocompatibility complex, class I, F [Source:HGNC Symbol;Acc:HGNC:4963]	Body	HLA-F	6	29705028	rs1633098	ncRNA_intronic	0.121397	12747	0.28	0.24	0.33	0.25	0.23	0.4	FALSE	FALSE
6.29701	cg24351901	5.91457	1.07e-08	1.42e-05	0.177472	HLA-F	chr6	29692092	major histocompatibility complex, class I, F [Source:HGNC Symbol;Acc:HGNC:4963]	Body	HLA-F	6	29701308	rs2523396	ncRNA_intronic	0.121053	9216	0.37	0.32	0.4	0.44	0.46	0.25	FALSE	FALSE
6.29711	cg23892836	5.84828	1.52e-08	1.97e-05	0.19139	HLA-F	chr6	29692085	major histocompatibility complex, class I, F [Source:HGNC Symbol;Acc:HGNC:4963]	Body	HLA-F	6	29711362		ncRNA_intronic	0.118675	19277	NA	NA	NA		NA		FALSE	FALSE
11.7814	cg07259759	5.83371	1.64e-08	2.09e-05	0.105833	USP35	chr11	77923985	ubiquitin specific peptidase 35 [Source:HGNC Symbol;Acc:HGNC:20061]	Body	LOC101928865	11	78140373	rs12277503	ncRNA_intronic	0.118154	216388	0.37	0.5	0.43	0.42	0.2	0.27	FALSE	FALSE
6.29699	cg24351901	-5.79764	1.99e-08	2.47e-05	-0.171512	HLA-F	chr6	29692092	major histocompatibility complex, class I, F [Source:HGNC Symbol;Acc:HGNC:4963]	Body	HLA-F	6	29698821	rs1611350	ncRNA_intronic	0.116868	6729	0.32	0.35	0.35	0.24	0.25	0.4	FALSE	FALSE
6.29709	cg24351901	5.76255	2.39e-08	2.9e-05	0.17719	HLA-F	chr6	29692092	major histocompatibility complex, class I, F [Source:HGNC Symbol;Acc:HGNC:4963]	Body	HLA-F	6	29709234	rs2743951	ncRNA_intronic	0.11562	17142	0.38	0.32	0.44	0.44	0.46	0.26	FALSE	FALSE
6.29713	cg15331332	-5.73468	2.77e-08	3.24e-05	-0.208754	HLA-F	chr6	29692111	major histocompatibility complex, class I, F [Source:HGNC Symbol;Acc:HGNC:4963]	Body	HLA-F	6	29713273	rs1633090	ncRNA_intronic	0.114633	21162	0.41	0.32	0.52	0.3	0.43	0.53	FALSE	FALSE
6.29701	cg11617938	5.67877	3.7e-08	4.1e-05	0.186547	HLA-F	chr6	29692281	major histocompatibility complex, class I, F [Source:HGNC Symbol;Acc:HGNC:4963]	Body	HLA-F	6	29701308	rs2523396	ncRNA_intronic	0.112659	9027	0.37	0.32	0.4	0.44	0.46	0.25	FALSE	FALSE
6.29762	cg23892836	5.66107	4.06e-08	4.24e-05	0.212883	HLA-F	chr6	29692085	major histocompatibility complex, class I, F [Source:HGNC Symbol;Acc:HGNC:4963]	Body	LOC554223	6	29762303	rs9357085	ncRNA_intronic	0.112036	70218	0.26	0.19	0.28	0.35	0.35	0.16	FALSE	FALSE
6.29701	cg15331332	5.5649	6.65e-08	6.3e-05	0.281383	HLA-F	chr6	29692111	major histocompatibility complex, class I, F [Source:HGNC Symbol;Acc:HGNC:4963]	Body	HLA-F	6	29700820	rs4084764	ncRNA_intronic	0.108672	8709	0.18	0.12	0.17	0.34	0.24	0.069	FALSE	FALSE
6.29699	cg11617938	-5.56263	6.73e-08	6.31e-05	-0.18014	HLA-F	chr6	29692281	major histocompatibility complex, class I, F [Source:HGNC Symbol;Acc:HGNC:4963]	Body	HLA-F	6	29698821	rs1611350	ncRNA_intronic	0.108593	6540	0.32	0.35	0.35	0.24	0.25	0.4	FALSE	FALSE
6.29708	cg11617938	5.52808	8.02e-08	7.39e-05	0.181833	HLA-F	chr6	29692281	major histocompatibility complex, class I, F [Source:HGNC Symbol;Acc:HGNC:4963]	Body	HLA-F	6	29707661		ncRNA_intronic	0.107393	15380	NA	NA	NA		NA		FALSE	FALSE
6.29699	cg15331332	-5.51162	8.72e-08	7.95e-05	-0.21639	HLA-F	chr6	29692111	major histocompatibility complex, class I, F [Source:HGNC Symbol;Acc:HGNC:4963]	Body	HLA-F	6	29698821	rs1611350	ncRNA_intronic	0.106823	6710	0.32	0.35	0.35	0.24	0.25	0.4	FALSE	FALSE
6.29709	cg11617938	5.43661	1.27e-07	0.000111778	0.183314	HLA-F	chr6	29692281	major histocompatibility complex, class I, F [Source:HGNC Symbol;Acc:HGNC:4963]	Body	HLA-F	6	29709234	rs2743951	ncRNA_intronic	0.104236	16953	0.38	0.32	0.44	0.44	0.46	0.26	FALSE	FALSE
6.29708	cg15331332	5.27895	2.79e-07	0.000221073	0.211304	HLA-F	chr6	29692111	major histocompatibility complex, class I, F [Source:HGNC Symbol;Acc:HGNC:4963]	Body	HLA-F	6	29707661		ncRNA_intronic	0.0988669	15550	NA	NA	NA		NA		FALSE	FALSE
6.29762	cg15331332	5.21892	3.74e-07	0.000269001	0.237767	HLA-F	chr6	29692111	major histocompatibility complex, class I, F [Source:HGNC Symbol;Acc:HGNC:4963]	Body	LOC554223	6	29762303	rs9357085	ncRNA_intronic	0.0968476	70192	0.26	0.19	0.28	0.35	0.35	0.16	FALSE	FALSE
6.29699	cg11617938	-5.20285	4.05e-07	0.000287418	-0.180608	HLA-F	chr6	29692281	major histocompatibility complex, class I, F [Source:HGNC Symbol;Acc:HGNC:4963]	Body	HLA-F	6	29699055		ncRNA_intronic	0.0963093	6774	NA	NA	NA		NA		FALSE	FALSE
6.29701	cg24351901	5.1972	4.16e-07	0.00029415	0.200534	HLA-F	chr6	29692092	major histocompatibility complex, class I, F [Source:HGNC Symbol;Acc:HGNC:4963]	Body	HLA-F	6	29700820	rs4084764	ncRNA_intronic	0.0961203	8728	0.18	0.12	0.17	0.34	0.24	0.069	FALSE	FALSE
6.29708	cg24351901	5.12037	6.03e-07	0.000394115	0.155767	HLA-F	chr6	29692092	major histocompatibility complex, class I, F [Source:HGNC Symbol;Acc:HGNC:4963]	Body	HLA-F	6	29707661		ncRNA_intronic	0.0935635	15569	NA	NA	NA		NA		FALSE	FALSE
6.29711	cg15331332	-5.098	6.71e-07	0.000433594	-0.196745	HLA-F	chr6	29692111	major histocompatibility complex, class I, F [Source:HGNC Symbol;Acc:HGNC:4963]	Body	HLA-F	6	29711334	rs1610615	ncRNA_intronic	0.0928234	19223	0.36	0.24	0.37	0.41	0.29	0.54	FALSE	FALSE
6.29705	cg11617938	5.08504	7.14e-07	0.000455957	0.193959	HLA-F	chr6	29692281	major histocompatibility complex, class I, F [Source:HGNC Symbol;Acc:HGNC:4963]	Body	HLA-F	6	29704638	rs9368609	ncRNA_intronic	0.0923955	12357	0.25	0.23	0.22	0.39	0.26	0.15	FALSE	FALSE
6.29711	cg11617938	5.08504	7.14e-07	0.000455957	0.193959	HLA-F	chr6	29692281	major histocompatibility complex, class I, F [Source:HGNC Symbol;Acc:HGNC:4963]	Body	HLA-F	6	29710726	rs4713240	ncRNA_intronic	0.0923955	18445	0.25	0.23	0.22	0.39	0.26	0.15	FALSE	FALSE
6.29711	cg15331332	4.99663	1.09e-06	0.00064146	0.199657	HLA-F	chr6	29692111	major histocompatibility complex, class I, F [Source:HGNC Symbol;Acc:HGNC:4963]	Body	HLA-F	6	29711362		ncRNA_intronic	0.0894958	19251	NA	NA	NA		NA		FALSE	FALSE
6.29711	cg24351901	-4.99169	1.11e-06	0.000654239	-0.14626	HLA-F	chr6	29692092	major histocompatibility complex, class I, F [Source:HGNC Symbol;Acc:HGNC:4963]	Body	HLA-F	6	29711334	rs1610615	ncRNA_intronic	0.0893346	19242	0.36	0.24	0.37	0.41	0.29	0.54	FALSE	FALSE
6.29711	cg24351901	4.91629	1.58e-06	0.000890122	0.149076	HLA-F	chr6	29692092	major histocompatibility complex, class I, F [Source:HGNC Symbol;Acc:HGNC:4963]	Body	HLA-F	6	29711362		ncRNA_intronic	0.0868891	19270	NA	NA	NA		NA		FALSE	FALSE
6.29698	cg11617938	4.91219	1.61e-06	0.000904193	0.192005	HLA-F	chr6	29692281	major histocompatibility complex, class I, F [Source:HGNC Symbol;Acc:HGNC:4963]	Body	HLA-F	6	29697681	rs4713237	ncRNA_intronic	0.0867568	5400	0.22	0.17	0.22	0.38	0.26	0.085	FALSE	FALSE
6.29713	cg11617938	-4.69219	4.42e-06	0.00217827	-0.143778	HLA-F	chr6	29692281	major histocompatibility complex, class I, F [Source:HGNC Symbol;Acc:HGNC:4963]	Body	HLA-F	6	29713273	rs1633090	ncRNA_intronic	0.0797658	20992	0.41	0.32	0.52	0.3	0.43	0.53	FALSE	FALSE
6.29711	cg11617938	-4.62478	5.98e-06	0.0028019	-0.148593	HLA-F	chr6	29692281	major histocompatibility complex, class I, F [Source:HGNC Symbol;Acc:HGNC:4963]	Body	HLA-F	6	29711334	rs1610615	ncRNA_intronic	0.077667	19053	0.36	0.24	0.37	0.41	0.29	0.54	FALSE	FALSE
6.29762	cg24351901	4.56004	7.96e-06	0.00352951	0.159262	HLA-F	chr6	29692092	major histocompatibility complex, class I, F [Source:HGNC Symbol;Acc:HGNC:4963]	Body	LOC554223	6	29762303	rs9357085	ncRNA_intronic	0.0756712	70211	0.26	0.19	0.28	0.35	0.35	0.16	FALSE	FALSE
6.29944	cg24351901	4.51346	9.76e-06	0.00412819	0.141949	HLA-F	chr6	29692092	major histocompatibility complex, class I, F [Source:HGNC Symbol;Acc:HGNC:4963]	Body	HCG9	6	29943656	rs2394250	ncRNA_intronic	0.0742473	251564	0.43	0.33	0.42	0.55	0.47	0.42	FALSE	FALSE
11.7825	cg07259759	-4.38255	1.72e-05	0.00677514	-0.086491	USP35	chr11	77923985	ubiquitin specific peptidase 35 [Source:HGNC Symbol;Acc:HGNC:20061]	Body	LOC101928896	11	78249478	rs12419623	ncRNA_intronic	0.0703012	325493	0.37	0.074	0.51	0.2	0.76	0.43	FALSE	FALSE
6.29711	cg11617938	4.34101	2.05e-05	0.00782074	0.144818	HLA-F	chr6	29692281	major histocompatibility complex, class I, F [Source:HGNC Symbol;Acc:HGNC:4963]	Body	HLA-F	6	29711362		ncRNA_intronic	0.0690664	19081	NA	NA	NA		NA		FALSE	FALSE
6.33092	cg08099136	4.31625	2.28e-05	0.00856424	0.322604	PSMB8	chr6	32811251	proteasome subunit beta 8 [Source:HGNC Symbol;Acc:HGNC:9545]	Body	HLA-DPB2	6	33091624	rs7769761	ncRNA_intronic	0.0683343	280373	0.095	0.31	0.037	.	0.039	.	TRUE	TRUE
6.33085	cg08099136	4.26796	2.79e-05	0.0100953	0.327198	PSMB8	chr6	32811251	proteasome subunit beta 8 [Source:HGNC Symbol;Acc:HGNC:9545]	Body	HLA-DPB2	6	33085350	rs59968964	ncRNA_intronic	0.0669158	274099	0.094	0.31	0.037	.	0.038	.	TRUE	TRUE
6.29944	cg15331332	4.24582	3.06e-05	0.0109754	0.176973	HLA-F	chr6	29692111	major histocompatibility complex, class I, F [Source:HGNC Symbol;Acc:HGNC:4963]	Body	HCG9	6	29943656	rs2394250	ncRNA_intronic	0.0662692	251545	0.43	0.33	0.42	0.55	0.47	0.42	FALSE	FALSE
6.29701	cg11617938	4.24078	3.12e-05	0.0111835	0.181225	HLA-F	chr6	29692281	major histocompatibility complex, class I, F [Source:HGNC Symbol;Acc:HGNC:4963]	Body	HLA-F	6	29700820	rs4084764	ncRNA_intronic	0.0661224	8539	0.18	0.12	0.17	0.34	0.24	0.069	FALSE	FALSE
6.29764	cg23892836	-4.22528	3.33e-05	0.0117986	-0.170919	HLA-F	chr6	29692085	major histocompatibility complex, class I, F [Source:HGNC Symbol;Acc:HGNC:4963]	Body	LOC554223	6	29763580		ncRNA_intronic	0.0656715	71495	NA	NA	NA		NA		FALSE	FALSE
6.29764	cg24351901	-4.20497	3.62e-05	0.0126426	-0.154889	HLA-F	chr6	29692092	major histocompatibility complex, class I, F [Source:HGNC Symbol;Acc:HGNC:4963]	Body	LOC554223	6	29763580		ncRNA_intronic	0.0650826	71488	NA	NA	NA		NA		FALSE	FALSE
6.32813	cg08099136	-4.20393	3.64e-05	0.01267	-0.268265	PSMB8	chr6	32811251	proteasome subunit beta 8 [Source:HGNC Symbol;Acc:HGNC:9545]	Body	PSMB8-AS1	6	32812858	rs2071541	ncRNA_intronic	0.0650526	1607	0.12	0.072	0.1	0.13	0.13	0.2	TRUE	TRUE
6.29764	cg15331332	-4.19429	3.78e-05	0.0130457	-0.203914	HLA-F	chr6	29692111	major histocompatibility complex, class I, F [Source:HGNC Symbol;Acc:HGNC:4963]	Body	LOC554223	6	29763580		ncRNA_intronic	0.064774	71469	NA	NA	NA		NA		FALSE	FALSE
6.29857	cg23892836	-4.16976	4.19e-05	0.0140192	-0.16899	HLA-F	chr6	29692085	major histocompatibility complex, class I, F [Source:HGNC Symbol;Acc:HGNC:4963]	Body	HLA-H	6	29857424	rs1611624	ncRNA_intronic	0.0640667	165339	0.22	0.33	0.18	0.05	0.2	0.29	FALSE	FALSE
6.29857	cg24351901	-3.97727	9.1e-05	0.0254244	-0.147157	HLA-F	chr6	29692092	major histocompatibility complex, class I, F [Source:HGNC Symbol;Acc:HGNC:4963]	Body	HLA-H	6	29857424	rs1611624	ncRNA_intronic	0.058627	165332	0.22	0.33	0.18	0.05	0.2	0.29	FALSE	FALSE
6.29944	cg23892836	3.89023	0.000127974	0.0330135	0.135706	HLA-F	chr6	29692085	major histocompatibility complex, class I, F [Source:HGNC Symbol;Acc:HGNC:4963]	Body	HCG9	6	29943656	rs2394250	ncRNA_intronic	0.0562318	251571	0.43	0.33	0.42	0.55	0.47	0.42	FALSE	FALSE
8.66471	cg14864167	-3.8635	0.000141948	0.0358298	-0.757562	PDE7A	chr8	66751182	phosphodiesterase 7A [Source:HGNC Symbol;Acc:HGNC:8791]	Body	LINC01299	8	66471234	rs7822636	ncRNA_intronic	0.0555045	-279948	0.084	0.056	0.12	0.049	0.16	0.055	FALSE	FALSE
6.32813	cg01309328	-3.74918	0.000219724	0.0488484	-0.212014	PSMB8	chr6	32811253	proteasome subunit beta 8 [Source:HGNC Symbol;Acc:HGNC:9545]	Body	PSMB8-AS1	6	32812858	rs2071541	ncRNA_intronic	0.0524381	1605	0.12	0.072	0.1	0.13	0.13	0.2	TRUE	TRUE
2.15143	cg21740789	-8.91947	9.47e-17	1.73e-12	-0.543283	NA	chr2	151377894	NA	NA	LINC01920	2	151425052	rs10497063	ncRNA_intronic	0.238511	47158	0.099	0.17	0.073	0.021	0.13	0.077	FALSE	FALSE
8.14407	cg17052170	-3.9109	0.00011807	0.0310942	-0.127173	LY6E	chr8	144099482	lymphocyte antigen 6 family member E [Source:HGNC Symbol;Acc:HGNC:6727]	TSS1500	LOC100133669	8	144071444	rs28488016	ncRNA_intronic	0.056797	-28038	0.34	0.46	0.26	0.15	0.4	0.35	TRUE	TRUE
14.8855	cg04738877	4.95642	1.31e-06	0.000761334	0.203504	GALC	chr14	88459963	galactosylceramidase [Source:HGNC Symbol;Acc:HGNC:4115]	TSS200	LINC01146	14	88548710	rs113940609	ncRNA_intronic	0.0881876	88747	0.075	0.042	0.089	0.003	0.16	0.094	FALSE	FALSE
14.8851	cg04738877	4.93874	1.43e-06	0.000812686	0.205785	GALC	chr14	88459963	galactosylceramidase [Source:HGNC Symbol;Acc:HGNC:4115]	TSS200	LINC01146	14	88512890	rs76330962	ncRNA_intronic	0.0876147	52927	0.065	0.0068	0.084	0.003	0.16	0.095	FALSE	FALSE
14.8853	cg04738877	4.93874	1.43e-06	0.000812686	0.205785	GALC	chr14	88459963	galactosylceramidase [Source:HGNC Symbol;Acc:HGNC:4115]	TSS200	LINC01146	14	88527494	rs111253150	ncRNA_intronic	0.0876147	67531	0.065	0.0068	0.084	0.003	0.16	0.095	FALSE	FALSE
14.8849	cg04738877	4.79203	2.81e-06	0.00146899	0.194258	GALC	chr14	88459963	galactosylceramidase [Source:HGNC Symbol;Acc:HGNC:4115]	TSS200	LINC01146	14	88491609	rs117519910	ncRNA_intronic	0.0829117	31646	0.061	0.0061	0.078	0.003	0.15	0.091	FALSE	FALSE
14.8852	cg04738877	3.91635	0.000115584	0.0305377	0.102332	GALC	chr14	88459963	galactosylceramidase [Source:HGNC Symbol;Acc:HGNC:4115]	TSS200	LINC01146	14	88521266		ncRNA_intronic	0.0569463	61303	NA	NA	NA		NA		FALSE	FALSE
6.29691	cg23892836	7.78977	1.71e-13	1.22e-09	0.241532	HLA-F	chr6	29692085	major histocompatibility complex, class I, F [Source:HGNC Symbol;Acc:HGNC:4963]	Body	HLA-F	6	29691090	rs1362125	upstream	0.192832	-995	0.4	0.4	0.4	0.44	0.48	0.25	FALSE	FALSE
6.29717	cg15331332	7.73621	2.41e-13	1.41e-09	0.305511	HLA-F	chr6	29692111	major histocompatibility complex, class I, F [Source:HGNC Symbol;Acc:HGNC:4963]	Body	HLA-F	6	29717380	rs12665401	upstream	0.190694	25269	0.34	0.23	0.26	0.55	0.32	0.35	FALSE	FALSE
6.29717	cg23892836	7.68087	3.43e-13	1.87e-09	0.252846	HLA-F	chr6	29692085	major histocompatibility complex, class I, F [Source:HGNC Symbol;Acc:HGNC:4963]	Body	HLA-F	6	29717380	rs12665401	upstream	0.188488	25295	0.34	0.23	0.26	0.55	0.32	0.35	FALSE	FALSE
6.29717	cg24351901	7.30934	3.48e-12	1.63e-08	0.221008	HLA-F	chr6	29692092	major histocompatibility complex, class I, F [Source:HGNC Symbol;Acc:HGNC:4963]	Body	HLA-F	6	29717380	rs12665401	upstream	0.173786	25288	0.34	0.23	0.26	0.55	0.32	0.35	FALSE	FALSE
11.7829	cg07259759	6.1193	3.54e-09	6.05e-06	0.114813	USP35	chr11	77923985	ubiquitin specific peptidase 35 [Source:HGNC Symbol;Acc:HGNC:20061]	Body	NARS2	11	78286462		upstream	0.128483	362477	NA	NA	NA		NA		FALSE	FALSE
6.29691	cg15331332	5.92826	9.94e-09	1.36e-05	0.230356	HLA-F	chr6	29692111	major histocompatibility complex, class I, F [Source:HGNC Symbol;Acc:HGNC:4963]	Body	HLA-F	6	29691090	rs1362125	upstream	0.121546	-1021	0.4	0.4	0.4	0.44	0.48	0.25	FALSE	FALSE
6.29691	cg24351901	5.38261	1.67e-07	0.000143567	0.160211	HLA-F	chr6	29692092	major histocompatibility complex, class I, F [Source:HGNC Symbol;Acc:HGNC:4963]	Body	HLA-F	6	29691090	rs1362125	upstream	0.102386	-1002	0.4	0.4	0.4	0.44	0.48	0.25	FALSE	FALSE
6.29717	cg11617938	5.33869	2.08e-07	0.000173846	0.18348	HLA-F	chr6	29692281	major histocompatibility complex, class I, F [Source:HGNC Symbol;Acc:HGNC:4963]	Body	HLA-F	6	29717380	rs12665401	upstream	0.10089	25099	0.34	0.23	0.26	0.55	0.32	0.35	FALSE	FALSE
6.29691	cg11617938	5.18854	4.34e-07	0.000304153	0.168884	HLA-F	chr6	29692281	major histocompatibility complex, class I, F [Source:HGNC Symbol;Acc:HGNC:4963]	Body	HLA-F	6	29691090	rs1362125	upstream	0.0958311	-1191	0.4	0.4	0.4	0.44	0.48	0.25	FALSE	FALSE
6.2972	cg23892836	-4.90496	1.67e-06	0.000931952	-0.235169	HLA-F	chr6	29692085	major histocompatibility complex, class I, F [Source:HGNC Symbol;Acc:HGNC:4963]	Body	IFITM4P	6	29719577	rs116068878	upstream	0.0865237	27492	0.092	0.0045	0.11	0.18	0.053	0.14	FALSE	FALSE
6.2972	cg24351901	-4.46639	1.2e-05	0.00491387	-0.19639	HLA-F	chr6	29692092	major histocompatibility complex, class I, F [Source:HGNC Symbol;Acc:HGNC:4963]	Body	IFITM4P	6	29719577	rs116068878	upstream	0.0728188	27485	0.092	0.0045	0.11	0.18	0.053	0.14	FALSE	FALSE
6.2972	cg15331332	-4.34705	2e-05	0.00765871	-0.252727	HLA-F	chr6	29692111	major histocompatibility complex, class I, F [Source:HGNC Symbol;Acc:HGNC:4963]	Body	IFITM4P	6	29719577	rs116068878	upstream	0.0692454	27466	0.092	0.0045	0.11	0.18	0.053	0.14	FALSE	FALSE
6.29549	cg15331332	4.06049	6.53e-05	0.0195195	0.213293	HLA-F	chr6	29692111	major histocompatibility complex, class I, F [Source:HGNC Symbol;Acc:HGNC:4963]	Body	SNORD32B	6	29549261	rs1233394	upstream	0.060955	-142850	0.15	0.13	0.19	0.24	0.15	0.077	FALSE	FALSE
6.29549	cg23892836	3.92398	0.000112183	0.0299283	0.171933	HLA-F	chr6	29692085	major histocompatibility complex, class I, F [Source:HGNC Symbol;Acc:HGNC:4963]	Body	SNORD32B	6	29549261	rs1233394	upstream	0.0571559	-142824	0.15	0.13	0.19	0.24	0.15	0.077	FALSE	FALSE
6.29843	cg23892836	-3.83469	0.000158626	0.0387288	-0.169794	HLA-F	chr6	29692085	major histocompatibility complex, class I, F [Source:HGNC Symbol;Acc:HGNC:4963]	Body	HCP5B	6	29842538	rs2734964	upstream	0.0547249	150453	0.19	0.29	0.15	0.041	0.18	0.24	FALSE	FALSE
2.37384	cg14126601	4.49246	1.07e-05	0.00448915	0.188699	EIF2AK2	chr2	37384708	eukaryotic translation initiation factor 2 alpha kinase 2 [Source:HGNC Symbol;Acc:HGNC:9437]	TSS1500	EIF2AK2	2	37384328		upstream	0.0736086	-380	NA	NA	NA		NA		TRUE	TRUE
14.8847	cg04738877	4.88879	1.8e-06	0.000991189	0.196418	GALC	chr14	88459963	galactosylceramidase [Source:HGNC Symbol;Acc:HGNC:4115]	TSS200	GPR65	14	88471083	rs74947357	upstream	0.0860032	11120	0.061	0.0061	0.078	0.003	0.15	0.092	FALSE	FALSE
6.29718	cg23892836	5.15913	5e-07	0.000339132	0.173412	HLA-F	chr6	29692085	major histocompatibility complex, class I, F [Source:HGNC Symbol;Acc:HGNC:4963]	Body	HLA-F	6	29717811		upstream;downstream	0.0948503	25726	NA	NA	NA		NA		FALSE	FALSE
6.29718	cg15331332	4.68706	4.52e-06	0.00222251	0.190842	HLA-F	chr6	29692111	major histocompatibility complex, class I, F [Source:HGNC Symbol;Acc:HGNC:4963]	Body	HLA-F	6	29717811		upstream;downstream	0.0796051	25700	NA	NA	NA		NA		FALSE	FALSE
6.29718	cg24351901	4.38027	1.73e-05	0.00680853	0.135837	HLA-F	chr6	29692092	major histocompatibility complex, class I, F [Source:HGNC Symbol;Acc:HGNC:4963]	Body	HLA-F	6	29717811		upstream;downstream	0.0702333	25719	NA	NA	NA		NA		FALSE	FALSE
6.29759	cg23892836	-4.12179	5.09e-05	0.0159953	-0.208922	HLA-F	chr6	29692085	major histocompatibility complex, class I, F [Source:HGNC Symbol;Acc:HGNC:4963]	Body	LOC554223	6	29758704	rs3778614	upstream;downstream	0.0626931	66619	0.1	0.0076	0.13	0.21	0.052	0.15	FALSE	FALSE
6.29759	cg24351901	-3.98199	8.93e-05	0.0251249	-0.184117	HLA-F	chr6	29692092	major histocompatibility complex, class I, F [Source:HGNC Symbol;Acc:HGNC:4963]	Body	LOC554223	6	29758704	rs3778614	upstream;downstream	0.0587581	66612	0.1	0.0076	0.13	0.21	0.052	0.15	FALSE	FALSE
6.29759	cg15331332	-3.87396	0.000136315	0.0345156	-0.23675	HLA-F	chr6	29692111	major histocompatibility complex, class I, F [Source:HGNC Symbol;Acc:HGNC:4963]	Body	LOC554223	6	29758704	rs3778614	upstream;downstream	0.0557887	66593	0.1	0.0076	0.13	0.21	0.052	0.15	FALSE	FALSE
6.29718	cg11617938	3.82339	0.00016566	0.0401118	0.130284	HLA-F	chr6	29692281	major histocompatibility complex, class I, F [Source:HGNC Symbol;Acc:HGNC:4963]	Body	HLA-F	6	29717811		upstream;downstream	0.0544204	25530	NA	NA	NA		NA		FALSE	FALSE
11.7793	cg07259759	9.1815	1.54e-17	3.62e-13	0.157503	USP35	chr11	77923985	ubiquitin specific peptidase 35 [Source:HGNC Symbol;Acc:HGNC:20061]	Body	GAB2	11	77927101	rs2511162	UTR3	0.249187	3116	0.39	0.61	0.36	0.41	0.2	0.28	FALSE	FALSE
11.7793	cg07259759	6.46568	5.13e-10	1.11e-06	0.114478	USP35	chr11	77923985	ubiquitin specific peptidase 35 [Source:HGNC Symbol;Acc:HGNC:20061]	Body	GAB2	11	77928036		UTR3	0.141326	4051	NA	NA	NA		NA		FALSE	FALSE
10.9117	cg26974214	4.274	2.72e-05	0.00988731	0.171624	IFIT1	chr10	91151885	interferon induced protein with tetratricopeptide repeats 1 [Source:HGNC Symbol;Acc:HGNC:5407]	TSS1500	IFIT1	10	91165833	rs303208	UTR3	0.0670925	13948	0.39	0.29	0.3	0.62	0.28	0.48	FALSE	TRUE
8.14399	cg17052170	-4.04472	6.95e-05	0.0207428	-0.171616	LY6E	chr8	144099482	lymphocyte antigen 6 family member E [Source:HGNC Symbol;Acc:HGNC:6727]	TSS1500	CYP11B2	8	143993315	rs3097	UTR3	0.0605111	-106167	0.13	0.019	0.15	0.053	0.26	0.22	TRUE	TRUE
11.1874	cg21529477	-6.21147	2.13e-09	3.93e-06	-0.162692	LSP1	chr11	1892092	lymphocyte-specific protein 1 [Source:HGNC Symbol;Acc:HGNC:6707]	5'UTR	LSP1	11	1874221	rs907612	UTR5	0.131868	-17871	0.39	0.49	0.42	0.32	0.39	0.32	FALSE	FALSE
